# Supplementary material for: Poly[aqua­bis(μ-benzene-1,2-dicarboxyl­ato)ethano­ltetra­lithium]
Source: Acta Crystallogr Sect E Struct Rep Online. 2009 Feb 4;65(Pt 3):m246. doi: 10.1107/S1600536809003390 (PMC2968522; doi:10.1107/S1600536809003390)
Supplement: Supplementary file 1 [file e-65-0m246-sup1.cif]

##############################################################################
###                                                                        ###
###        Electronic paper (Acta Crystallographica Section E)             ###
###                                                                        ###
##############################################################################
#                                                                            #
# This CIF contains the data in a paper accepted for publication in Acta     #
# Crystallographica Section E. It conforms to the requirements of Notes      #
# for Authors for Section E, and has been peer reviewed under the auspices   #
# of the IUCr Commission on Journals.                                        #
#                                                                            #
# Full details of the Crystallographic Information File format               #
# are given in the paper "The Crystallographic Information File (CIF):       #
# a New Standard Archive File for Crystallography" by S. R. Hall, F. H.      #
# Allen and I. D. Brown [Acta Cryst. (1991), A47, 655-685].                  #
#                                                                            #
# The current version of the core CIF dictionary is obtainable from          #
# ftp://ftp.iucr.org/pub/cif_core.dic. The current version number is 2.4.    #
#                                                                            #
# Software is freely available for graphical display of the structure(s) in  #
# this CIF.  For information consult the CIF home page http://www.iucr.org/  #
# cif/home.html                                                              #
#                                                                            #
# This file may be used for bona fide research purposes within the           #
# scientific community so long as proper attribution is given to the journal # 
# article from which it was obtained.                                        #
#                                                                            #
##############################################################################
                                             
data_I
_audit_creation_method     SHELXL-97
_chemical_name_systematic
;
Poly[aquabis(\m-benzene-1,2-dicarboxylato)ethanoltetralithium]
;
_chemical_name_common     ?
_chemical_formula_moiety     '2(C8 H4 O4), 4Li, H2 O, C2 H5 OH'
_chemical_formula_sum     'C18 H16 Li4 O10'
_chemical_formula_iupac     '[Li4 (C8 H4 O4)2 (C2 H6 O) (H2 O)]'
_chemical_formula_weight     420.07
_chemical_melting_point     ?
_symmetry_cell_setting     triclinic
_symmetry_space_group_name_H-M     'P -1'
_symmetry_space_group_name_Hall     '-P 1'
loop_
    _symmetry_equiv_pos_as_xyz
    'x, y, z'
    '-x, -y, -z'
_cell_length_a     7.5254(7)
_cell_length_b     10.0538(10)
_cell_length_c     13.5073(13)
_cell_angle_alpha     106.460(2)
_cell_angle_beta     91.185(2)
_cell_angle_gamma     103.046(2)
_cell_volume     950.84(16)
_cell_formula_units_Z     2
_cell_measurement_reflns_used     5811
_cell_measurement_theta_min     2.28
_cell_measurement_theta_max     27.51
_cell_measurement_temperature     293(2)
_exptl_crystal_description     plate
_exptl_crystal_colour     colourless
_exptl_crystal_size_max     0.49
_exptl_crystal_size_mid     0.36
_exptl_crystal_size_min     0.06
_exptl_crystal_density_diffrn     1.467
_exptl_crystal_density_meas     ?
_exptl_crystal_density_method     'not measured'
_exptl_crystal_F_000     432
_exptl_absorpt_coefficient_mu     0.116
_exptl_absorpt_correction_type     multi-scan
_exptl_absorpt_process_details     '(SADABS; Sheldrick, 1996)'
_exptl_absorpt_correction_T_min     0.945
_exptl_absorpt_correction_T_max     1.0
_exptl_special_details
;
;
_diffrn_ambient_temperature     293(2)
_diffrn_radiation_type     MoK\a
_diffrn_radiation_wavelength     0.71073
_diffrn_radiation_source     'fine-focus sealed tube'
_diffrn_radiation_monochromator     graphite
_diffrn_measurement_device_type     'Bruker SMART APEX CCD area-detector'
_diffrn_measurement_method     '\f and \w'
_diffrn_detector_area_resol_mean     8.3
_diffrn_reflns_number     10069
_diffrn_reflns_av_R_equivalents     0.0391
_diffrn_reflns_av_sigmaI/netI     0.0437
_diffrn_reflns_theta_min     1.58
_diffrn_reflns_theta_max     26.00
_diffrn_reflns_theta_full     26.00
_diffrn_measured_fraction_theta_max     0.995
_diffrn_measured_fraction_theta_full     0.995
_diffrn_reflns_limit_h_min     -9
_diffrn_reflns_limit_h_max     9
_diffrn_reflns_limit_k_min     -12
_diffrn_reflns_limit_k_max     12
_diffrn_reflns_limit_l_min     -16
_diffrn_reflns_limit_l_max     16
_diffrn_standards_number     ?
_diffrn_standards_interval_count     ?
_diffrn_standards_interval_time     ?
_diffrn_standards_decay_%     ?
_refine_special_details
;
Refinement of <i>F</i>^2^ against ALL reflections. The weighted <i>R</i>-factor
<i>wR</i> and goodness of fit <i>S</i> are based on <i>F</i>^2^, conventional
<i>R</i>-factors <i>R</i> are based on <i>F</i>, with <i>F</i> set to zero for
negative <i>F</i>^2^. The threshold expression of <i>F</i>^2^ >
\s(<i>F</i>^2^) is used only for calculating <i>R</i>-factors(gt) <i>etc</i>.
and is not relevant to the choice of reflections for refinement.
<i>R</i>-factors based on <i>F</i>^2^ are statistically about twice as large
as those based on <i>F</i>, and <i>R</i>- factors based on ALL data will be
even larger.
;
_reflns_number_total     3735
_reflns_number_gt     3110
_reflns_threshold_expression     I>2\s(I)
_refine_ls_structure_factor_coef     Fsqd
_refine_ls_matrix_type     full
_refine_ls_R_factor_all     0.0658
_refine_ls_R_factor_gt     0.0537
_refine_ls_wR_factor_gt     0.1230
_refine_ls_wR_factor_ref     0.1294
_refine_ls_goodness_of_fit_ref     1.087
_refine_ls_restrained_S_all     1.087
_refine_ls_number_reflns     3735
_refine_ls_number_parameters     299
_refine_ls_number_restraints     3
_refine_ls_hydrogen_treatment     mixed
_refine_ls_weighting_scheme     calc
_refine_ls_weighting_details
         'calc w=1/[\s^2^(Fo^2^)+(0.0657P)^2^+0.0955P] where P=(Fo^2^+2Fc^2^)/3'
_atom_sites_solution_hydrogens     geom
_atom_sites_solution_primary     direct
_atom_sites_solution_secondary     difmap
_refine_ls_shift/su_max     0.000
_refine_ls_shift/su_mean     0.000
_refine_diff_density_max     0.294
_refine_diff_density_min     -0.198
_refine_ls_extinction_method     none
_refine_ls_extinction_coef     ?
loop_
    _atom_type_symbol
    _atom_type_description
    _atom_type_scat_dispersion_real
    _atom_type_scat_dispersion_imag
    _atom_type_scat_source
    'C' 'C' 0.0033 0.0016
                         'International Tables Vol C Tables 4.2.6.8 and 6.1.1.4'
    'H' 'H' 0.0000 0.0000
                         'International Tables Vol C Tables 4.2.6.8 and 6.1.1.4'
    'Li' 'Li' -0.0003 0.0001
                         'International Tables Vol C Tables 4.2.6.8 and 6.1.1.4'
    'O' 'O' 0.0106 0.0060
                         'International Tables Vol C Tables 4.2.6.8 and 6.1.1.4'
_computing_data_collection     'SMART (Bruker, 2000)'
_computing_cell_refinement     'SAINT-Plus-NT (Bruker, 2001)'
_computing_data_reduction     'SAINT-Plus-NT (Bruker, 2001)'
_computing_structure_solution     'SHELXTL-NT (Sheldrick, 2008)'
_computing_structure_refinement     'SHELXTL-NT (Sheldrick, 2008)'
_computing_molecular_graphics     'SHELXTL-NT (Sheldrick, 2008)'
_computing_publication_material
                               'PLATON (Spek, 2003) and publCIF (Westrip, 2009)'
loop_
    _atom_site_type_symbol
    _atom_site_label
    _atom_site_fract_x
    _atom_site_fract_y
    _atom_site_fract_z
    _atom_site_U_iso_or_equiv
    _atom_site_adp_type
    _atom_site_calc_flag
    _atom_site_refinement_flags
    _atom_site_occupancy
    _atom_site_disorder_assembly
    _atom_site_disorder_group
    Li Li1 0.3218(5) 0.6867(3) 0.6127(3) 0.0274(7) Uani d . 1 . .
    Li Li2 0.1872(5) 0.3690(4) 0.4990(3) 0.0287(8) Uani d . 1 . .
    Li Li3 0.1436(5) 0.9010(3) 0.4401(3) 0.0271(7) Uani d . 1 . .
    Li Li4 0.4303(5) 1.1686(4) 0.5415(3) 0.0277(7) Uani d . 1 . .
    O O1 0.51646(19) 0.40347(14) 0.33549(11) 0.0311(4) Uani d . 1 . .
    H H9 0.0361(13) 0.716(3) 0.6978(19) 0.047 Uiso d D 1 . .
    O O2 0.60250(18) 0.63805(14) 0.41291(11) 0.0277(3) Uani d . 1 . .
    O O3 0.21664(18) 0.55545(14) 0.47330(10) 0.0263(3) Uani d . 1 . .
    O O4 0.05081(18) 0.70170(14) 0.44799(11) 0.0277(3) Uani d . 1 . .
    O O5 0.20599(18) 1.05156(15) 0.57359(10) 0.0272(3) Uani d . 1 . .
    O O6 -0.02639(18) 1.04904(15) 0.67106(11) 0.0313(4) Uani d . 1 . .
    O O7 0.60652(17) 1.08648(14) 0.60341(10) 0.0251(3) Uani d . 1 . .
    O O8 0.48228(19) 0.86333(14) 0.60088(11) 0.0286(3) Uani d . 1 . .
    O O9 0.1425(2) 0.7081(2) 0.71036(12) 0.0434(4) Uani d D 1 . .
    O O10 0.1786(2) 0.24140(16) 0.35725(13) 0.0355(4) Uani d D 1 . .
    H H10A 0.2810(17) 0.269(3) 0.3365(19) 0.053 Uiso d D 1 . .
    H H10B 0.155(4) 0.1522(4) 0.345(2) 0.053 Uiso d D 1 . .
    C C1 0.5022(3) 0.5289(2) 0.34916(15) 0.0224(4) Uani d . 1 . .
    C C2 0.3625(3) 0.5497(2) 0.27672(15) 0.0236(4) Uani d . 1 . .
    C C3 0.3998(3) 0.5279(2) 0.17410(17) 0.0351(5) Uani d . 1 . .
    H H3 0.5051 0.4983 0.1531 0.042 Uiso calc R 1 . .
    C C4 0.2845(4) 0.5489(3) 0.10264(17) 0.0408(6) Uani d . 1 . .
    H H4 0.3124 0.5345 0.0342 0.049 Uiso calc R 1 . .
    C C5 0.1273(4) 0.5915(2) 0.13316(18) 0.0414(6) Uani d . 1 . .
    H H5 0.0482 0.6052 0.0852 0.050 Uiso calc R 1 . .
    C C6 0.0877(3) 0.6136(2) 0.23443(16) 0.0314(5) Uani d . 1 . .
    H H6 -0.0179 0.6433 0.2545 0.038 Uiso calc R 1 . .
    C C7 0.2028(3) 0.59242(19) 0.30770(15) 0.0227(4) Uani d . 1 . .
    C C8 0.1526(2) 0.6171(2) 0.41697(15) 0.0220(4) Uani d . 1 . .
    C C9 0.1401(3) 1.05967(19) 0.65956(15) 0.0226(4) Uani d . 1 . .
    C C10 0.2681(3) 1.0844(2) 0.75287(15) 0.0254(4) Uani d . 1 . .
    C C11 0.2166(3) 1.1396(2) 0.85110(17) 0.0360(5) Uani d . 1 . .
    H H11 0.1030 1.1615 0.8579 0.043 Uiso calc R 1 . .
    C C12 0.3293(4) 1.1626(3) 0.93858(18) 0.0446(6) Uani d . 1 . .
    H H12 0.2924 1.1998 1.0038 0.054 Uiso calc R 1 . .
    C C13 0.4977(4) 1.1299(3) 0.92891(18) 0.0453(6) Uani d . 1 . .
    H H13 0.5747 1.1450 0.9878 0.054 Uiso calc R 1 . .
    C C14 0.5521(3) 1.0751(2) 0.83213(17) 0.0348(5) Uani d . 1 . .
    H H14 0.6654 1.0525 0.8262 0.042 Uiso calc R 1 . .
    C C15 0.4401(3) 1.0531(2) 0.74352(15) 0.0237(4) Uani d . 1 . .
    C C16 0.5114(2) 0.9964(2) 0.64110(15) 0.0214(4) Uani d . 1 . .
    C C17 0.1858(3) 0.7394(3) 0.81807(18) 0.0484(7) Uani d . 1 . .
    H H17A 0.2974 0.8148 0.8391 0.058 Uiso calc R 1 . .
    H H17B 0.2091 0.6552 0.8322 0.058 Uiso calc R 1 . .
    C C18 0.0380(4) 0.7851(3) 0.8815(2) 0.0621(8) Uani d . 1 . .
    H H18A 0.0126 0.8675 0.8671 0.093 Uiso calc R 1 . .
    H H18B 0.0772 0.8085 0.9538 0.093 Uiso calc R 1 . .
    H H18C -0.0708 0.7087 0.8644 0.093 Uiso calc R 1 . .
loop_
    _atom_site_aniso_label
    _atom_site_aniso_U_11
    _atom_site_aniso_U_22
    _atom_site_aniso_U_33
    _atom_site_aniso_U_12
    _atom_site_aniso_U_13
    _atom_site_aniso_U_23
    Li1 0.0269(18) 0.0260(18) 0.0314(19) 0.0084(14) 0.0015(14) 0.0105(15)
    Li2 0.0232(18) 0.0280(18) 0.036(2) 0.0073(14) -0.0001(14) 0.0106(15)
    Li3 0.0244(18) 0.0259(17) 0.0326(19) 0.0064(14) 0.0026(14) 0.0107(15)
    Li4 0.0256(18) 0.0272(18) 0.0328(19) 0.0062(14) 0.0019(15) 0.0129(15)
    O1 0.0299(8) 0.0243(8) 0.0430(9) 0.0112(6) 0.0011(7) 0.0123(6)
    O2 0.0221(7) 0.0252(7) 0.0357(8) 0.0050(6) -0.0027(6) 0.0096(6)
    O3 0.0260(8) 0.0268(7) 0.0299(8) 0.0089(6) 0.0005(6) 0.0126(6)
    O4 0.0228(7) 0.0253(7) 0.0397(9) 0.0102(6) 0.0086(6) 0.0131(6)
    O5 0.0222(7) 0.0308(8) 0.0277(8) 0.0048(6) 0.0016(6) 0.0088(6)
    O6 0.0184(8) 0.0384(9) 0.0428(9) 0.0116(6) 0.0064(6) 0.0167(7)
    O7 0.0162(7) 0.0272(7) 0.0345(8) 0.0047(6) 0.0019(6) 0.0137(6)
    O8 0.0335(8) 0.0217(7) 0.0341(8) 0.0109(6) 0.0055(6) 0.0101(6)
    O9 0.0273(9) 0.0688(12) 0.0372(9) 0.0183(8) 0.0039(7) 0.0150(8)
    O10 0.0246(8) 0.0303(8) 0.0503(10) 0.0066(7) 0.0062(7) 0.0095(8)
    C1 0.0175(10) 0.0254(10) 0.0279(11) 0.0076(8) 0.0073(8) 0.0111(8)
    C2 0.0238(10) 0.0194(10) 0.0271(11) 0.0040(8) 0.0005(8) 0.0071(8)
    C3 0.0369(13) 0.0377(12) 0.0337(12) 0.0132(10) 0.0081(10) 0.0117(10)
    C4 0.0558(16) 0.0444(14) 0.0243(12) 0.0123(12) 0.0024(11) 0.0132(10)
    C5 0.0521(15) 0.0398(13) 0.0336(13) 0.0143(12) -0.0121(11) 0.0113(10)
    C6 0.0301(12) 0.0278(11) 0.0365(13) 0.0114(9) -0.0063(9) 0.0071(9)
    C7 0.0223(10) 0.0177(9) 0.0280(11) 0.0045(8) -0.0026(8) 0.0071(8)
    C8 0.0154(9) 0.0192(9) 0.0305(11) 0.0019(7) -0.0009(8) 0.0077(8)
    C9 0.0212(10) 0.0172(9) 0.0317(11) 0.0069(8) 0.0034(8) 0.0093(8)
    C10 0.0259(11) 0.0226(10) 0.0294(11) 0.0067(8) 0.0040(8) 0.0097(8)
    C11 0.0340(13) 0.0394(13) 0.0346(13) 0.0120(10) 0.0089(10) 0.0083(10)
    C12 0.0504(16) 0.0543(15) 0.0258(12) 0.0130(12) 0.0097(11) 0.0061(11)
    C13 0.0450(15) 0.0578(16) 0.0295(13) 0.0053(12) -0.0079(11) 0.0136(11)
    C14 0.0294(12) 0.0409(13) 0.0337(12) 0.0083(10) -0.0037(9) 0.0110(10)
    C15 0.0243(10) 0.0202(10) 0.0270(10) 0.0035(8) 0.0006(8) 0.0094(8)
    C16 0.0148(9) 0.0247(10) 0.0281(11) 0.0085(8) -0.0033(8) 0.0105(8)
    C17 0.0380(14) 0.0637(17) 0.0381(14) 0.0000(12) 0.0020(11) 0.0162(12)
    C18 0.067(2) 0.0632(19) 0.0450(16) 0.0023(15) 0.0195(14) 0.0077(14)
_geom_special_details
;
All e.s.d.'s (except the e.s.d. in the dihedral angle between two l.s. planes)
are estimated using the full covariance matrix. The cell e.s.d.'s are taken
into account individually in the estimation of e.s.d.'s in distances, angles
and torsion angles; correlations between e.s.d.'s in cell parameters are only
used when they are defined by crystal symmetry. An approximate (isotropic)
treatment of cell e.s.d.'s is used for estimating e.s.d.'s involving l.s.
planes.
;
loop_
    _geom_bond_atom_site_label_1
    _geom_bond_atom_site_label_2
    _geom_bond_site_symmetry_2
    _geom_bond_distance
    _geom_bond_publ_flag
    Li1 O1 2_666 1.901(4) ?
    Li1 O9 . 1.910(4) ?
    Li1 O8 . 1.959(4) ?
    Li1 O3 . 1.993(4) ?
    Li2 O3 . 1.967(4) ?
    Li2 O10 . 1.970(4) ?
    Li2 O2 2_666 1.986(4) ?
    Li2 O4 2_566 1.998(4) ?
    Li3 O6 2_576 1.964(4) ?
    Li3 O5 . 1.965(4) ?
    Li3 O7 2_676 1.970(4) ?
    Li3 O4 . 2.002(3) ?
    Li4 O2 2_676 1.940(4) ?
    Li4 O5 . 1.961(4) ?
    Li4 O7 . 1.995(4) ?
    Li4 O8 2_676 2.009(4) ?
    O1 C1 . 1.251(2) ?
    O1 Li1 2_666 1.901(4) ?
    O2 C1 . 1.257(2) ?
    O2 Li4 2_676 1.940(4) ?
    O2 Li2 2_666 1.986(4) ?
    O3 C8 . 1.258(2) ?
    O4 C8 . 1.261(2) ?
    O4 Li2 2_566 1.998(4) ?
    O5 C9 . 1.261(2) ?
    O6 C9 . 1.250(2) ?
    O6 Li3 2_576 1.964(4) ?
    O7 C16 . 1.255(2) ?
    O7 Li3 2_676 1.970(4) ?
    O8 C16 . 1.258(2) ?
    O8 Li4 2_676 2.009(4) ?
    O9 C17 . 1.413(3) ?
    O9 H9 . 0.841(13) ?
    O10 H10A . 0.84(2) ?
    O10 H10B . 0.840(10) ?
    C1 C2 . 1.510(3) ?
    C2 C3 . 1.385(3) ?
    C2 C7 . 1.398(3) ?
    C3 C4 . 1.376(3) ?
    C3 H3 . 0.9300 ?
    C4 C5 . 1.379(3) ?
    C4 H4 . 0.9300 ?
    C5 C6 . 1.373(3) ?
    C5 H5 . 0.9300 ?
    C6 C7 . 1.394(3) ?
    C6 H6 . 0.9300 ?
    C7 C8 . 1.497(3) ?
    C9 C10 . 1.498(3) ?
    C10 C11 . 1.386(3) ?
    C10 C15 . 1.400(3) ?
    C11 C12 . 1.373(3) ?
    C11 H11 . 0.9300 ?
    C12 C13 . 1.379(4) ?
    C12 H12 . 0.9300 ?
    C13 C14 . 1.377(3) ?
    C13 H13 . 0.9300 ?
    C14 C15 . 1.384(3) ?
    C14 H14 . 0.9300 ?
    C15 C16 . 1.499(3) ?
    C17 C18 . 1.493(4) ?
    C17 H17A . 0.9700 ?
    C17 H17B . 0.9700 ?
    C18 H18A . 0.9600 ?
    C18 H18B . 0.9600 ?
    C18 H18C . 0.9600 ?
loop_
    _geom_angle_atom_site_label_1
    _geom_angle_atom_site_label_2
    _geom_angle_atom_site_label_3
    _geom_angle_site_symmetry_1
    _geom_angle_site_symmetry_3
    _geom_angle
    _geom_angle_publ_flag
    O1 Li1 O9 2_666 . 105.47(17) ?
    O1 Li1 O8 2_666 . 103.97(17) ?
    O9 Li1 O8 . . 116.44(18) ?
    O1 Li1 O3 2_666 . 106.04(16) ?
    O9 Li1 O3 . . 112.98(18) ?
    O8 Li1 O3 . . 110.81(17) ?
    O3 Li2 O10 . . 101.37(17) ?
    O3 Li2 O2 . 2_666 112.47(17) ?
    O10 Li2 O2 . 2_666 110.56(17) ?
    O3 Li2 O4 . 2_566 114.83(17) ?
    O10 Li2 O4 . 2_566 105.75(17) ?
    O2 Li2 O4 2_666 2_566 111.15(18) ?
    O6 Li3 O5 2_576 . 115.79(17) ?
    O6 Li3 O7 2_576 2_676 100.67(16) ?
    O5 Li3 O7 . 2_676 97.71(16) ?
    O6 Li3 O4 2_576 . 116.55(17) ?
    O5 Li3 O4 . . 115.86(17) ?
    O7 Li3 O4 2_676 . 106.30(16) ?
    O2 Li4 O5 2_676 . 104.30(17) ?
    O2 Li4 O7 2_676 . 127.86(19) ?
    O5 Li4 O7 . . 96.90(15) ?
    O2 Li4 O8 2_676 2_676 107.63(16) ?
    O5 Li4 O8 . 2_676 123.76(18) ?
    O7 Li4 O8 . 2_676 98.37(15) ?
    C1 O1 Li1 . 2_666 136.25(17) ?
    C1 O2 Li4 . 2_676 129.06(16) ?
    C1 O2 Li2 . 2_666 123.07(16) ?
    Li4 O2 Li2 2_676 2_666 107.38(16) ?
    C8 O3 Li2 . . 142.29(16) ?
    C8 O3 Li1 . . 112.98(15) ?
    Li2 O3 Li1 . . 100.59(15) ?
    C8 O4 Li2 . 2_566 119.14(16) ?
    C8 O4 Li3 . . 116.27(15) ?
    Li2 O4 Li3 2_566 . 124.59(15) ?
    C9 O5 Li4 . . 129.30(16) ?
    C9 O5 Li3 . . 130.62(16) ?
    Li4 O5 Li3 . . 99.23(15) ?
    C9 O6 Li3 . 2_576 109.88(16) ?
    C16 O7 Li3 . 2_676 128.87(15) ?
    C16 O7 Li4 . . 106.10(15) ?
    Li3 O7 Li4 2_676 . 121.08(15) ?
    C16 O8 Li1 . . 139.52(17) ?
    C16 O8 Li4 . 2_676 106.87(16) ?
    Li1 O8 Li4 . 2_676 110.21(15) ?
    C17 O9 Li1 . . 122.55(17) ?
    C17 O9 H9 . . 110.9(17) ?
    Li1 O9 H9 . . 125.6(17) ?
    Li2 O10 H10A . . 105.3(19) ?
    Li2 O10 H10B . . 121.2(18) ?
    H10A O10 H10B . . 109(3) ?
    O1 C1 O2 . . 125.25(18) ?
    O1 C1 C2 . . 116.45(17) ?
    O2 C1 C2 . . 118.11(16) ?
    C3 C2 C7 . . 119.07(19) ?
    C3 C2 C1 . . 116.90(18) ?
    C7 C2 C1 . . 124.02(17) ?
    C4 C3 C2 . . 121.5(2) ?
    C4 C3 H3 . . 119.3 ?
    C2 C3 H3 . . 119.3 ?
    C3 C4 C5 . . 119.6(2) ?
    C3 C4 H4 . . 120.2 ?
    C5 C4 H4 . . 120.2 ?
    C6 C5 C4 . . 119.9(2) ?
    C6 C5 H5 . . 120.0 ?
    C4 C5 H5 . . 120.0 ?
    C5 C6 C7 . . 121.2(2) ?
    C5 C6 H6 . . 119.4 ?
    C7 C6 H6 . . 119.4 ?
    C6 C7 C2 . . 118.77(19) ?
    C6 C7 C8 . . 119.09(18) ?
    C2 C7 C8 . . 122.15(17) ?
    O3 C8 O4 . . 123.65(18) ?
    O3 C8 C7 . . 118.68(17) ?
    O4 C8 C7 . . 117.65(17) ?
    O6 C9 O5 . . 123.40(18) ?
    O6 C9 C10 . . 118.31(17) ?
    O5 C9 C10 . . 118.29(17) ?
    O6 C9 Li3 . 2_576 43.92(12) ?
    C11 C10 C15 . . 118.73(19) ?
    C11 C10 C9 . . 119.75(19) ?
    C15 C10 C9 . . 121.52(17) ?
    C12 C11 C10 . . 121.5(2) ?
    C12 C11 H11 . . 119.2 ?
    C10 C11 H11 . . 119.2 ?
    C11 C12 C13 . . 119.5(2) ?
    C11 C12 H12 . . 120.3 ?
    C13 C12 H12 . . 120.3 ?
    C14 C13 C12 . . 120.1(2) ?
    C14 C13 H13 . . 120.0 ?
    C12 C13 H13 . . 120.0 ?
    C13 C14 C15 . . 120.8(2) ?
    C13 C14 H14 . . 119.6 ?
    C15 C14 H14 . . 119.6 ?
    C14 C15 C10 . . 119.38(19) ?
    C14 C15 C16 . . 117.46(18) ?
    C10 C15 C16 . . 123.16(17) ?
    O7 C16 O8 . . 123.81(18) ?
    O7 C16 C15 . . 116.96(17) ?
    O8 C16 C15 . . 119.11(17) ?
    O9 C17 C18 . . 113.4(2) ?
    O9 C17 H17A . . 108.9 ?
    C18 C17 H17A . . 108.9 ?
    O9 C17 H17B . . 108.9 ?
    C18 C17 H17B . . 108.9 ?
    H17A C17 H17B . . 107.7 ?
    C17 C18 H18A . . 109.5 ?
    C17 C18 H18B . . 109.5 ?
    H18A C18 H18B . . 109.5 ?
    C17 C18 H18C . . 109.5 ?
    H18A C18 H18C . . 109.5 ?
    H18B C18 H18C . . 109.5 ?
loop_
    _geom_torsion_atom_site_label_1
    _geom_torsion_atom_site_label_2
    _geom_torsion_atom_site_label_3
    _geom_torsion_atom_site_label_4
    _geom_torsion_site_symmetry_1
    _geom_torsion_site_symmetry_2
    _geom_torsion_site_symmetry_3
    _geom_torsion_site_symmetry_4
    _geom_torsion
    _geom_torsion_publ_flag
    O10 Li2 O3 C8 . . . . 48.3(3) ?
    O2 Li2 O3 C8 2_666 . . . 166.4(2) ?
    O4 Li2 O3 C8 2_566 . . . -65.1(3) ?
    O10 Li2 O3 Li1 . . . . -158.66(16) ?
    O2 Li2 O3 Li1 2_666 . . . -40.6(2) ?
    O4 Li2 O3 Li1 2_566 . . . 87.9(2) ?
    O1 Li1 O3 C8 2_666 . . . -159.63(16) ?
    O9 Li1 O3 C8 . . . . 85.3(2) ?
    O8 Li1 O3 C8 . . . . -47.4(2) ?
    O1 Li1 O3 Li2 2_666 . . . 37.91(19) ?
    O9 Li1 O3 Li2 . . . . -77.1(2) ?
    O8 Li1 O3 Li2 . . . . 150.12(17) ?
    O6 Li3 O4 C8 2_576 . . . 105.3(2) ?
    O5 Li3 O4 C8 . . . . -113.2(2) ?
    O7 Li3 O4 C8 2_676 . . . -5.9(2) ?
    C9 Li3 O4 C8 2_576 . . . 128.77(16) ?
    O6 Li3 O4 Li2 2_576 . . 2_566 -74.8(2) ?
    O5 Li3 O4 Li2 . . . 2_566 66.7(2) ?
    O7 Li3 O4 Li2 2_676 . . 2_566 173.99(16) ?
    C9 Li3 O4 Li2 2_576 . . 2_566 -51.4(2) ?
    Li4 Li3 O4 Li2 2_676 . . 2_566 153.92(16) ?
    O2 Li4 O5 C9 2_676 . . . -58.5(2) ?
    O7 Li4 O5 C9 . . . . 73.5(2) ?
    O8 Li4 O5 C9 2_676 . . . 178.40(18) ?
    C16 Li4 O5 C9 2_676 . . . 161.14(16) ?
    O2 Li4 O5 Li3 2_676 . . . 131.37(17) ?
    O7 Li4 O5 Li3 . . . . -96.65(16) ?
    O8 Li4 O5 Li3 2_676 . . . 8.3(2) ?
    C16 Li4 O5 Li3 2_676 . . . -9.01(16) ?
    O6 Li3 O5 C9 2_576 . . . 111.4(2) ?
    O7 Li3 O5 C9 2_676 . . . -142.81(18) ?
    O4 Li3 O5 C9 . . . . -30.4(3) ?
    C9 Li3 O5 C9 2_576 . . . 84.1(2) ?
    O6 Li3 O5 Li4 2_576 . . . -78.7(2) ?
    O7 Li3 O5 Li4 2_676 . . . 27.15(17) ?
    O4 Li3 O5 Li4 . . . . 139.50(18) ?
    C9 Li3 O5 Li4 2_576 . . . -105.99(16) ?
    Li3 Li3 O5 Li4 2_576 . . . -125.95(13) ?
    Li4 Li3 O5 Li4 2_676 . . . 55.88(16) ?
    O2 Li4 O7 C16 2_676 . . . 112.4(2) ?
    O5 Li4 O7 C16 . . . . -1.76(19) ?
    O8 Li4 O7 C16 2_676 . . . -127.46(16) ?
    C16 Li4 O7 C16 2_676 . . . -103.37(14) ?
    O2 Li4 O7 Li3 2_676 . . 2_676 -88.1(3) ?
    O5 Li4 O7 Li3 . . . 2_676 157.75(15) ?
    O8 Li4 O7 Li3 2_676 . . 2_676 32.0(2) ?
    C16 Li4 O7 Li3 2_676 . . 2_676 56.14(18) ?
    O1 Li1 O8 C16 2_666 . . . -113.1(2) ?
    O9 Li1 O8 C16 . . . . 2.4(3) ?
    O3 Li1 O8 C16 . . . . 133.4(2) ?
    O1 Li1 O8 Li4 2_666 . . 2_676 91.69(18) ?
    O9 Li1 O8 Li4 . . . 2_676 -152.80(18) ?
    O3 Li1 O8 Li4 . . . 2_676 -21.8(2) ?
    O1 Li1 O9 C17 2_666 . . . 36.1(3) ?
    O8 Li1 O9 C17 . . . . -78.6(3) ?
    O3 Li1 O9 C17 . . . . 151.5(2) ?
    Li1 O1 C1 O2 2_666 . . . -3.7(4) ?
    Li1 O1 C1 C2 2_666 . . . 171.2(2) ?
    Li4 O2 C1 O1 2_676 . . . -168.20(19) ?
    Li2 O2 C1 O1 2_666 . . . 2.7(3) ?
    Li4 O2 C1 C2 2_676 . . . 17.0(3) ?
    Li2 O2 C1 C2 2_666 . . . -172.08(17) ?
    O1 C1 C2 C3 . . . . -69.0(2) ?
    O2 C1 C2 C3 . . . . 106.2(2) ?
    O1 C1 C2 C7 . . . . 112.5(2) ?
    O2 C1 C2 C7 . . . . -72.2(2) ?
    C7 C2 C3 C4 . . . . 0.8(3) ?
    C1 C2 C3 C4 . . . . -177.7(2) ?
    C2 C3 C4 C5 . . . . -0.6(4) ?
    C3 C4 C5 C6 . . . . 0.5(4) ?
    C4 C5 C6 C7 . . . . -0.7(3) ?
    C5 C6 C7 C2 . . . . 0.9(3) ?
    C5 C6 C7 C8 . . . . -179.59(19) ?
    C3 C2 C7 C6 . . . . -1.0(3) ?
    C1 C2 C7 C6 . . . . 177.47(18) ?
    C3 C2 C7 C8 . . . . 179.55(18) ?
    C1 C2 C7 C8 . . . . -2.0(3) ?
    Li2 O3 C8 O4 . . . . 105.0(3) ?
    Li1 O3 C8 O4 . . . . -46.0(2) ?
    Li2 O3 C8 C7 . . . . -76.6(3) ?
    Li1 O3 C8 C7 . . . . 132.36(18) ?
    Li2 O4 C8 O3 2_566 . . . -59.5(3) ?
    Li3 O4 C8 O3 . . . . 120.4(2) ?
    Li2 O4 C8 C7 2_566 . . . 122.07(19) ?
    Li3 O4 C8 C7 . . . . -58.0(2) ?
    C6 C7 C8 O3 . . . . 156.66(18) ?
    C2 C7 C8 O3 . . . . -23.8(3) ?
    C6 C7 C8 O4 . . . . -24.8(3) ?
    C2 C7 C8 O4 . . . . 154.65(18) ?
    Li3 O6 C9 O5 2_576 . . . -23.6(3) ?
    Li3 O6 C9 C10 2_576 . . . 155.94(17) ?
    Li4 O5 C9 O6 . . . . 137.2(2) ?
    Li3 O5 C9 O6 . . . . -55.7(3) ?
    Li4 O5 C9 C10 . . . . -42.3(3) ?
    Li3 O5 C9 C10 . . . . 124.8(2) ?
    Li4 O5 C9 Li3 . . . 2_576 120.91(19) ?
    Li3 O5 C9 Li3 . . . 2_576 -71.9(2) ?
    O6 C9 C10 C11 . . . . -20.6(3) ?
    O5 C9 C10 C11 . . . . 158.97(19) ?
    Li3 C9 C10 C11 2_576 . . . 19.7(4) ?
    O6 C9 C10 C15 . . . . 159.43(18) ?
    O5 C9 C10 C15 . . . . -21.0(3) ?
    Li3 C9 C10 C15 2_576 . . . -160.3(3) ?
    C15 C10 C11 C12 . . . . -0.6(3) ?
    C9 C10 C11 C12 . . . . 179.4(2) ?
    C10 C11 C12 C13 . . . . -0.1(4) ?
    C11 C12 C13 C14 . . . . 0.2(4) ?
    C12 C13 C14 C15 . . . . 0.6(4) ?
    C13 C14 C15 C10 . . . . -1.3(3) ?
    C13 C14 C15 C16 . . . . 178.5(2) ?
    C11 C10 C15 C14 . . . . 1.3(3) ?
    C9 C10 C15 C14 . . . . -178.69(18) ?
    C11 C10 C15 C16 . . . . -178.52(18) ?
    C9 C10 C15 C16 . . . . 1.5(3) ?
    Li3 O7 C16 O8 2_676 . . . -51.7(3) ?
    Li4 O7 C16 O8 . . . . 105.6(2) ?
    Li3 O7 C16 C15 2_676 . . . 124.2(2) ?
    Li4 O7 C16 C15 . . . . -78.46(19) ?
    Li3 O7 C16 Li4 2_676 . . 2_676 -59.9(2) ?
    Li4 O7 C16 Li4 . . . 2_676 97.41(14) ?
    Li1 O8 C16 O7 . . . . -166.9(2) ?
    Li4 O8 C16 O7 2_676 . . . -11.2(2) ?
    Li1 O8 C16 C15 . . . . 17.3(3) ?
    Li4 O8 C16 C15 2_676 . . . 172.99(17) ?
    Li1 O8 C16 Li4 . . . 2_676 -155.7(3) ?
    C14 C15 C16 O7 . . . . -87.3(2) ?
    C10 C15 C16 O7 . . . . 92.6(2) ?
    C14 C15 C16 O8 . . . . 88.8(2) ?
    C10 C15 C16 O8 . . . . -91.3(2) ?
    C14 C15 C16 Li4 . . . 2_676 107.8(5) ?
    C10 C15 C16 Li4 . . . 2_676 -72.3(6) ?
    Li1 O9 C17 C18 . . . . 166.4(2) ?
loop_
    _geom_hbond_atom_site_label_D
    _geom_hbond_atom_site_label_H
    _geom_hbond_atom_site_label_A
    _geom_hbond_site_symmetry_A
    _geom_hbond_distance_DH
    _geom_hbond_distance_HA
    _geom_hbond_distance_DA
    _geom_hbond_angle_DHA
    O9 H9 O10 2_566 0.841(13) 1.947(17) 2.767(2) 165(2)
    O10 H10A O1 . 0.84(2) 1.97(2) 2.764(2) 156(2)
    O10 H10B O6 2_566 0.840(10)
                              1.984(12) 2.797(2) 163(3)
    C17 H17A Cg2 1_555 0.97 2.86 3.584(3) 132
    C18 H18C Cg1 2_566 0.96 2.70 3.572(3) 152
data_global
_journal_date_recd_electronic     2009-01-23
_journal_date_accepted     2009-01-27
_journal_name_full     'Acta Crystallographica, Section E'
_journal_year     2009
_journal_volume     65
_journal_issue      3
_journal_page_first     m246
_journal_page_last     m246
_journal_paper_category     QM
_journal_coeditor_code     BT2860
_publ_contact_author_name     'Hugo Tlahuext'
_publ_contact_author_address
;
Centro de Investigaciones Qu\'imicas
Universidad Aut\'onoma del Estado de Morelos, Av. Universidad 1001 Col.
Chamilpa
CP 62209
Cuernavaca Mor.
M\'exico
;
_publ_contact_author_email     tlahuext@ciq.uaem.mx
_publ_contact_author_fax     '52-777-3297997'
_publ_contact_author_phone     '52-777-3297997'
_publ_section_title
;
Poly[aquabis(\m-benzene-1,2-dicarboxylato)ethanoltetralithium]
;
loop_
    _publ_author_name
    _publ_author_footnote
    _publ_author_address
    'Rodr\'iguez-Cuamatzi, Patricia' .
;
Universidad Polit\'ecnica de Tlaxcala,
Carretera Federal Tlaxcala-Puebla Km 9.5
Tepeyanco, Tlaxcala, Mexico
;
    'Tlahuext, Hugo' .
;
Centro de Investigaciones Qu\'imicas
Universidad Aut\'onoma del Estado de Morelos
Av. Universidad 1001
Col. Chamilpa CP 62209
Cuernavaca Mor., Mexico
;
    'H\"opfl, Herbert' .
;
Centro de Investigaciones Qu\'imicas
Universidad Aut\'onoma del Estado de Morelos
Av. Universidad 1001
Col. Chamilpa CP 62209
Cuernavaca Mor., Mexico
;
