# Supplementary material for: Poly[aqua­bis(μ-benzene-1,2-dicarboxyl­ato)ethano­ltetra­lithium]
Source: Acta Crystallogr Sect E Struct Rep Online. 2009 Feb 4;65(Pt 3):m246. doi: 10.1107/S1600536809003390 (PMC2968522; doi:10.1107/S1600536809003390)
Supplement: Supplementary file 2 [file e-65-0m246-Isup2.hkl]

# 
# h,k,l, Fc-squared, Fo-squared, sigma(Fo-squared) and status flag 
# 
data_I
_shelx_title ' paty4m in P-1' 
_shelx_refln_list_code          4 
_shelx_F_calc_maximum      169.40 
_exptl_crystal_F_000       432.00 
_reflns_d_resolution_high  0.8107 
 
loop_ 
 _symmetry_equiv_pos_as_xyz 
 'x, y, z' 
 '-x, -y, -z' 
 
_cell_length_a     7.5254 
_cell_length_b    10.0538 
_cell_length_c    13.5073 
_cell_angle_alpha 106.460 
_cell_angle_beta   91.185 
_cell_angle_gamma 103.046 
 
_shelx_F_squared_multiplier     1.000 
 
loop_ 
 _refln_index_h 
 _refln_index_k 
 _refln_index_l 
 _refln_F_squared_calc 
 _refln_F_squared_meas 
 _refln_F_squared_sigma 
 _refln_observed_status 
   1   0   0      576.22      628.41     27.56 o 
   2   0   0      606.57      673.86     16.31 o 
   3   0   0     3778.47     4492.72     57.52 o 
   4   0   0      106.97      128.18      4.06 o 
   5   0   0      211.78      206.50     13.37 o 
   6   0   0      281.85      264.34     21.05 o 
   7   0   0       53.39       51.98      6.43 o 
   8   0   0        6.44        1.95      2.92 o 
   9   0   0       79.40       76.32      8.92 o 
  -9   1   0       10.94       14.78     10.55 o 
  -8   1   0        2.89        3.97      3.05 o 
  -7   1   0        9.30       13.22      4.43 o 
  -6   1   0        6.79       11.50      3.81 o 
  -5   1   0        1.37        2.54      1.36 o 
  -4   1   0       13.03       28.96      2.48 o 
  -3   1   0      971.54     1093.64     22.33 o 
  -2   1   0       53.74       49.84      3.23 o 
  -1   1   0     1065.29     1095.09     25.49 o 
   0   1   0       14.68       15.95      0.91 o 
   1   1   0       15.57       17.28      1.45 o 
   2   1   0     2582.15     2872.59     25.53 o 
   3   1   0      746.31      865.48     13.79 o 
   4   1   0      672.80      780.64     16.81 o 
   5   1   0       45.27       39.37      4.01 o 
   6   1   0        1.14        4.15      2.27 o 
   7   1   0      173.36      169.83     12.09 o 
   8   1   0        0.00        3.53      3.02 o 
  -9   2   0        0.62        0.82      5.45 o 
  -8   2   0        8.91        9.10      4.15 o 
  -7   2   0        0.83        0.59      3.22 o 
  -6   2   0       59.98       52.71      4.69 o 
  -5   2   0        2.23        6.16      1.44 o 
  -4   2   0      281.54      308.62      7.42 o 
  -3   2   0     1121.82     1254.87     11.58 o 
  -2   2   0     3993.84     4313.38     34.99 o 
  -1   2   0      239.95      256.19      8.37 o 
   0   2   0     2311.64     2626.97     59.76 o 
   1   2   0    14991.84    16123.14     86.98 o 
   2   2   0      999.33     1087.25     14.34 o 
   3   2   0      135.91      139.97      5.84 o 
   4   2   0      201.39      240.93     11.26 o 
   5   2   0        4.85       10.88      2.91 o 
   6   2   0        2.55        4.65      2.53 o 
   7   2   0       61.41       54.35      7.07 o 
   8   2   0      241.01      226.22     14.86 o 
  -9   3   0       15.88        9.09     10.88 o 
  -8   3   0        0.23        1.41      2.86 o 
  -7   3   0       25.73       29.02      3.79 o 
  -6   3   0        1.22        2.18      1.89 o 
  -5   3   0       70.93       72.01      6.54 o 
  -4   3   0       12.18       14.68      1.67 o 
  -3   3   0      305.08      334.56      7.50 o 
  -2   3   0      412.34      449.21     14.53 o 
  -1   3   0      418.65      438.28      7.89 o 
   0   3   0       27.19       32.26      1.81 o 
   1   3   0     3164.22     3435.38     58.61 o 
   2   3   0        5.55        5.90      0.70 o 
   3   3   0       96.32       97.35      5.23 o 
   4   3   0      275.03      261.10      9.38 o 
   5   3   0        4.55        5.29      2.21 o 
   6   3   0        2.26        3.25      2.35 o 
   7   3   0       28.74       32.00      6.03 o 
   8   3   0       21.80       26.31      6.34 o 
  -9   4   0       11.99        9.26      4.40 o 
  -8   4   0      146.33      158.18     11.94 o 
  -7   4   0       61.73       64.49      5.71 o 
  -6   4   0       28.44       28.62      3.91 o 
  -5   4   0       53.90       58.82      4.67 o 
  -4   4   0      142.03      175.22      5.85 o 
  -3   4   0      108.70      104.02      3.83 o 
  -2   4   0       32.65       37.72      2.27 o 
  -1   4   0     2275.63     2754.88     20.44 o 
   0   4   0      644.12      714.18     19.90 o 
   1   4   0        3.28        5.74      1.18 o 
   2   4   0       75.02       70.05      5.06 o 
   3   4   0      524.49      523.15     12.79 o 
   4   4   0      290.78      292.06     10.58 o 
   5   4   0        1.77        3.31      2.29 o 
   6   4   0       24.56       31.79      4.78 o 
   7   4   0        8.08       11.70      3.63 o 
  -9   5   0       15.74       26.94      6.38 o 
  -8   5   0       23.51       36.72      4.69 o 
  -7   5   0        4.03        3.52      2.26 o 
  -6   5   0      151.55      153.65      8.20 o 
  -5   5   0       32.70       33.98      3.82 o 
  -4   5   0        1.17        4.65      1.86 o 
  -3   5   0      415.55      432.56      9.01 o 
  -2   5   0      456.77      458.33      8.18 o 
  -1   5   0      143.79      161.55      4.79 o 
   0   5   0       30.75       28.55      2.14 o 
   1   5   0      440.78      443.26     10.29 o 
   2   5   0      337.44      332.66      9.69 o 
   3   5   0        8.15       10.22      2.64 o 
   4   5   0       29.41       27.10      3.52 o 
   5   5   0        4.54        8.69      2.86 o 
   6   5   0      233.95      216.09     11.02 o 
   7   5   0       44.06       52.31      5.78 o 
  -8   6   0        8.58        8.61      4.54 o 
  -7   6   0       31.82       27.91      4.33 o 
  -6   6   0       25.55       24.66      3.89 o 
  -5   6   0      225.70      216.18      9.00 o 
  -4   6   0      114.19      111.58      5.89 o 
  -3   6   0      443.09      473.58      9.45 o 
  -2   6   0       30.41       27.51      2.29 o 
  -1   6   0      173.52      175.53      9.36 o 
   0   6   0      686.55      729.16     12.71 o 
   1   6   0     1294.77     1340.11     69.56 o 
   2   6   0      374.04      390.64     11.37 o 
   3   6   0       72.66       66.22      5.03 o 
   4   6   0      175.38      171.80     15.66 o 
   5   6   0       30.42       32.38      4.64 o 
   6   6   0        7.16        8.91      4.31 o 
  -8   7   0       18.43       23.08      5.75 o 
  -7   7   0      219.13      210.56     14.23 o 
  -6   7   0        2.51        3.48      3.71 o 
  -5   7   0      306.26      288.01     14.77 o 
  -4   7   0        0.65        1.37      2.14 o 
  -3   7   0        0.04        1.30      1.52 o 
  -2   7   0       85.55       95.47      5.82 o 
  -1   7   0        2.17        4.31      1.90 o 
   0   7   0        3.39        6.94      2.10 o 
   1   7   0       14.84       16.04      4.09 o 
   2   7   0       27.16       28.53      3.50 o 
   3   7   0      153.67      147.85      8.07 o 
   4   7   0      353.56      339.61     13.02 o 
   5   7   0       48.21       56.97      5.81 o 
  -8   8   0        4.25        6.16      3.96 o 
  -7   8   0      137.14      121.35     11.18 o 
  -6   8   0      101.51       91.25      9.00 o 
  -5   8   0       72.05       59.33      6.80 o 
  -4   8   0        4.54        2.70      2.36 o 
  -3   8   0      300.55      292.36     27.93 o 
  -2   8   0       74.67       80.00      5.66 o 
  -1   8   0       38.90       40.06      4.15 o 
   0   8   0       32.19       25.83      3.50 o 
   1   8   0       26.44       27.78      5.16 o 
   2   8   0      269.26      243.86     13.42 o 
   3   8   0      169.37      152.74     11.09 o 
   4   8   0        2.49        8.01      3.51 o 
   5   8   0        3.68        6.85      3.67 o 
  -7   9   0        9.34       15.96      5.54 o 
  -6   9   0       52.99       60.46      7.58 o 
  -5   9   0        7.89       16.86      4.81 o 
  -4   9   0       11.90       14.69      4.24 o 
  -3   9   0      174.93      143.31      9.83 o 
  -2   9   0        3.75        3.64      3.02 o 
  -1   9   0       10.80       11.88      2.86 o 
   0   9   0      122.86      112.88     16.67 o 
   1   9   0      232.62      211.16     15.98 o 
   2   9   0       30.80       25.77      5.77 o 
   3   9   0        0.95        2.66      2.68 o 
   4   9   0       62.41       48.13      6.54 o 
  -6  10   0        2.48        3.02      5.91 o 
  -5  10   0      197.99      178.07     12.67 o 
  -4  10   0        4.11        2.38      4.17 o 
  -3  10   0       12.25       12.96      4.04 o 
  -2  10   0       77.04       78.90     10.28 o 
  -1  10   0        3.95        6.34      3.45 o 
   0  10   0       29.47       31.07      5.61 o 
   1  10   0       26.55       21.32      5.44 o 
   2  10   0        8.81       12.78      4.60 o 
  -5  11   0       17.51       23.07      5.79 o 
  -4  11   0       49.53       49.06      6.56 o 
  -3  11   0        1.90        2.76      2.71 o 
  -2  11   0      115.48      104.72     28.73 o 
  -1  11   0      166.13      168.86     36.61 o 
   0  11   0        1.40        1.53      2.88 o 
   1  11   0        3.80        4.26      7.84 o 
   2 -12   1        4.17       10.67      5.10 o 
   3 -12   1       51.18       40.18      5.81 o 
  -1 -11   1        6.03        7.80      3.39 o 
   0 -11   1        0.04        3.14      2.88 o 
   1 -11   1        0.03        5.06      2.72 o 
   2 -11   1      109.85       93.60      8.43 o 
   3 -11   1        0.11        3.05      2.60 o 
   4 -11   1       69.65       62.35      7.47 o 
   5 -11   1       24.81       31.80      5.60 o 
  -3 -10   1        0.25        2.69      2.61 o 
  -2 -10   1       57.84       32.01      6.00 o 
  -1 -10   1       13.16       17.80      5.29 o 
   0 -10   1      181.27      153.96     10.44 o 
   1 -10   1       35.74       39.24      7.84 o 
   2 -10   1       25.40       25.61      3.47 o 
   3 -10   1      107.19       94.42      8.38 o 
   4 -10   1        3.92        6.12      5.36 o 
   5 -10   1       39.90       45.36      6.49 o 
   6 -10   1        0.32        0.62      5.63 o 
  -4  -9   1       38.81       38.83      6.10 o 
  -3  -9   1        0.42        2.05      2.62 o 
  -2  -9   1       87.48       72.96      7.52 o 
  -1  -9   1      409.82      366.99     16.48 o 
   0  -9   1       26.10       24.93     10.02 o 
   1  -9   1       26.16       23.77      3.29 o 
   2  -9   1       26.53       27.16      3.33 o 
   3  -9   1       81.42       70.55      7.10 o 
   4  -9   1      130.36      122.60      9.80 o 
   5  -9   1       71.35       71.20      7.87 o 
   6  -9   1       29.44       34.76      6.30 o 
   7  -9   1       40.62       49.81      7.18 o 
  -5  -8   1       25.19       27.93      6.49 o 
  -4  -8   1        4.40        6.37      3.32 o 
  -3  -8   1        3.13        4.51      2.79 o 
  -2  -8   1       86.95       79.66      7.95 o 
  -1  -8   1       61.41       57.74      7.88 o 
   0  -8   1       80.97       73.53      7.89 o 
   1  -8   1      169.83      132.88      9.30 o 
   2  -8   1       73.13       79.94      8.79 o 
   3  -8   1       33.97       33.70      4.87 o 
   4  -8   1      116.44      117.76      9.30 o 
   5  -8   1      104.12       99.59      9.23 o 
   6  -8   1       41.26       47.12      6.73 o 
   7  -8   1        6.79        9.45      5.19 o 
   8  -8   1       42.76       59.32      9.23 o 
  -6  -7   1       53.99       54.03      6.26 o 
  -5  -7   1       10.25       14.02      3.45 o 
  -4  -7   1      296.08      306.29     14.53 o 
  -3  -7   1        2.78        3.70      1.85 o 
  -2  -7   1      412.04      388.79     27.32 o 
  -1  -7   1      155.38      150.70      7.19 o 
   0  -7   1       93.95       88.61      5.42 o 
   1  -7   1       44.98       50.71      3.31 o 
   2  -7   1      261.36      291.14      9.85 o 
   3  -7   1       30.97       34.84      2.89 o 
   4  -7   1      302.49      301.31     10.18 o 
   5  -7   1       18.96       19.04      3.35 o 
   6  -7   1        9.34       11.68      4.32 o 
   7  -7   1      241.16      235.62     15.23 o 
   8  -7   1        0.14        6.45      4.48 o 
  -6  -6   1       15.70       26.75      4.55 o 
  -5  -6   1      126.08      111.47      7.62 o 
  -4  -6   1        1.66        5.34      2.31 o 
  -3  -6   1        4.30        7.08      2.37 o 
  -2  -6   1       70.50       63.15      4.56 o 
  -1  -6   1        0.32       -0.11      0.83 o 
   0  -6   1        3.07        8.01      2.37 o 
   1  -6   1      332.69      348.39     10.86 o 
   2  -6   1      678.55      725.68     13.58 o 
   3  -6   1       29.31       35.55      2.73 o 
   4  -6   1       80.82       82.63      5.27 o 
   5  -6   1        3.94        6.20      2.41 o 
   6  -6   1        1.43        3.84      2.20 o 
   7  -6   1      191.62      193.09     10.11 o 
   8  -6   1       48.28       45.00      5.49 o 
  -7  -5   1       28.79       34.92      5.35 o 
  -6  -5   1      118.09      109.97      8.68 o 
  -5  -5   1       82.98       87.85      6.49 o 
  -4  -5   1      135.91      136.36      7.77 o 
  -3  -5   1       53.42       49.93      4.18 o 
  -2  -5   1      523.24      529.21     15.61 o 
  -1  -5   1     2874.66     3047.77     31.58 o 
   0  -5   1      270.31      305.20      8.41 o 
   1  -5   1       17.42       21.77      1.95 o 
   2  -5   1     2095.14     2227.60     19.14 o 
   3  -5   1      980.53     1026.55     12.63 o 
   4  -5   1      194.39      184.07      7.50 o 
   5  -5   1      112.77      119.98     11.68 o 
   6  -5   1      159.43      156.71      8.29 o 
   7  -5   1       94.85      101.06      7.36 o 
   8  -5   1        1.12        2.86      2.37 o 
   9  -5   1       19.23       20.30      5.57 o 
  -7  -4   1        1.09        5.28      5.07 o 
  -6  -4   1       11.81       12.22      3.55 o 
  -5  -4   1       32.70       34.11      4.22 o 
  -4  -4   1     1281.23     1305.79     22.71 o 
  -3  -4   1      504.77      469.45     12.08 o 
  -2  -4   1     1135.20     1200.06     36.92 o 
  -1  -4   1        0.00        1.14      0.76 o 
   0  -4   1       41.81       45.97      2.18 o 
   1  -4   1      573.11      688.40     14.73 o 
   2  -4   1        0.70        2.16      1.14 o 
   3  -4   1      854.00      939.94     15.16 o 
   4  -4   1       12.76       24.26      3.00 o 
   5  -4   1       17.27       20.10      3.36 o 
   6  -4   1       16.34       24.90      3.83 o 
   7  -4   1       10.59       10.81      3.23 o 
   8  -4   1      233.28      210.15     13.96 o 
   9  -4   1       14.84       22.21      5.98 o 
  -8  -3   1        1.22        0.42      2.89 o 
  -7  -3   1        0.96        5.34      2.61 o 
  -6  -3   1       44.81       44.70      4.84 o 
  -5  -3   1       30.81       31.35      3.74 o 
  -4  -3   1     1064.03     1104.32     19.71 o 
  -3  -3   1        1.31        2.27      1.36 o 
  -2  -3   1      727.27      836.50     13.23 o 
  -1  -3   1     2224.29     2491.90     81.58 o 
   0  -3   1    28696.39    27181.74     87.70 o 
   1  -3   1      112.84      121.41      5.55 o 
   2  -3   1      138.63      134.40      4.69 o 
   3  -3   1       15.00       19.27      1.40 o 
   4  -3   1       39.63       53.64      3.84 o 
   5  -3   1     1463.69     1484.88     69.22 o 
   6  -3   1        0.02        0.72      1.94 o 
   7  -3   1       91.52       84.84      6.34 o 
   8  -3   1       45.46       50.99      7.01 o 
   9  -3   1       27.18       43.90      6.59 o 
  -8  -2   1       48.29       54.84      7.06 o 
  -7  -2   1       50.39       53.08      6.84 o 
  -6  -2   1        2.95        6.87      2.64 o 
  -5  -2   1       11.30       14.24      3.31 o 
  -4  -2   1      317.18      323.98     10.22 o 
  -3  -2   1      465.88      438.99     10.32 o 
  -2  -2   1      495.03      561.20     16.97 o 
  -1  -2   1     1624.29     1682.93     66.68 o 
   0  -2   1     1471.11     1453.45     27.73 o 
   1  -2   1        0.73        1.90      0.63 o 
   2  -2   1      327.04      297.11      6.60 o 
   3  -2   1      216.88      243.41     11.05 o 
   4  -2   1      667.39      752.28     28.29 o 
   5  -2   1       76.51       70.88      4.98 o 
   6  -2   1      156.07      155.35     10.30 o 
   7  -2   1       35.60       37.07      6.15 o 
   8  -2   1       19.93       25.32      6.24 o 
   9  -2   1       61.65       60.59      8.05 o 
  -8  -1   1        0.68        1.07      2.36 o 
  -7  -1   1       11.02       12.01      3.92 o 
  -6  -1   1      243.90      224.31     12.89 o 
  -5  -1   1       16.55       25.46      3.73 o 
  -4  -1   1        3.93        4.97      1.12 o 
  -3  -1   1      201.86      221.39      4.82 o 
  -2  -1   1      324.53      344.58      7.23 o 
  -1  -1   1     2418.93     2809.30     16.20 o 
   0  -1   1      293.23      307.95      3.99 o 
   1  -1   1     3642.01     3685.41     53.10 o 
   2  -1   1       64.86       57.28      2.82 o 
   3  -1   1     1244.45     1496.32     51.26 o 
   4  -1   1      498.32      461.33     26.64 o 
   5  -1   1       32.17       36.53      3.37 o 
   6  -1   1      239.43      259.12     13.32 o 
   7  -1   1       57.70       68.68     10.67 o 
   8  -1   1       89.81       80.64      8.74 o 
   9  -1   1        0.88        1.25      3.64 o 
  -9   0   1       33.95       35.28      7.55 o 
  -8   0   1        0.08        4.00      2.92 o 
  -7   0   1       27.22       27.21      6.19 o 
  -6   0   1       32.69       27.85      3.67 o 
  -5   0   1      484.23      525.38     16.65 o 
  -4   0   1       93.06      102.51      5.76 o 
  -3   0   1     3109.82     3636.92     31.47 o 
  -2   0   1      192.24      182.68      4.39 o 
  -1   0   1       15.37       17.86      1.29 o 
   0   0   1     7105.65     5848.70    192.09 o 
   1   0   1        6.46        7.05      0.73 o 
   2   0   1       41.79       48.95      2.13 o 
   3   0   1      420.74      419.51     15.79 o 
   4   0   1      123.44      124.61      5.49 o 
   5   0   1      300.20      307.16     15.59 o 
   6   0   1      418.84      398.07     20.03 o 
   7   0   1       44.48       37.65      5.84 o 
   8   0   1        8.30       10.00      4.24 o 
  -9   1   1      128.34      118.27     32.35 o 
  -8   1   1        0.22        1.76      2.92 o 
  -7   1   1        1.02        4.69      2.99 o 
  -6   1   1      171.10      164.56     10.36 o 
  -5   1   1      133.68      152.94      7.16 o 
  -4   1   1      463.82      552.58      9.40 o 
  -3   1   1      816.94      966.30     22.46 o 
  -2   1   1      303.84      307.87      5.09 o 
  -1   1   1     4951.67     5101.44     54.39 o 
   0   1   1      395.81      417.73      9.80 o 
   1   1   1      783.52      818.95     16.52 o 
   2   1   1      155.02      130.09      3.75 o 
   3   1   1        2.22        4.97      1.08 o 
   4   1   1      169.67      151.30      9.63 o 
   5   1   1        0.01        0.65      1.70 o 
   6   1   1       87.78       84.71      6.38 o 
   7   1   1      186.05      160.28     18.92 o 
   8   1   1        3.99        7.03      3.77 o 
  -9   2   1        8.21        1.36      3.11 o 
  -8   2   1        0.04       -1.16      2.28 o 
  -7   2   1       68.25       61.53      8.76 o 
  -6   2   1        4.53        4.35      1.96 o 
  -5   2   1      226.81      257.77      7.00 o 
  -4   2   1       50.84       77.68      3.46 o 
  -3   2   1     1161.96     1314.98     12.85 o 
  -2   2   1     1407.77     1438.96     11.92 o 
  -1   2   1      141.04      137.38      6.88 o 
   0   2   1       68.33       50.78      1.72 o 
   1   2   1     1668.11     1763.13     33.21 o 
   2   2   1     1197.86     1344.84     27.34 o 
   3   2   1      266.66      251.18     13.93 o 
   4   2   1       59.06       64.21      4.66 o 
   5   2   1        9.54       13.49      3.26 o 
   6   2   1       76.33       77.00      6.15 o 
   7   2   1      362.84      353.31     17.88 o 
   8   2   1       61.29       52.97      7.94 o 
  -9   3   1       40.95       47.82      7.44 o 
  -8   3   1       10.97       19.07      5.46 o 
  -7   3   1      258.87      265.52     11.30 o 
  -6   3   1       13.08       14.58      3.23 o 
  -5   3   1      683.84      650.69     29.02 o 
  -4   3   1      184.62      205.17      5.70 o 
  -3   3   1     1073.46     1168.11     24.22 o 
  -2   3   1       20.34       20.55      1.61 o 
  -1   3   1       48.35       38.47      1.94 o 
   0   3   1     3433.43     3706.63     20.60 o 
   1   3   1      210.98      212.35      5.11 o 
   2   3   1      812.67      845.27     18.54 o 
   3   3   1      202.73      205.44      7.68 o 
   4   3   1       58.15       65.57      5.47 o 
   5   3   1       12.66       10.76      2.87 o 
   6   3   1       50.34       56.19      5.37 o 
   7   3   1        0.80       -0.26      2.67 o 
   8   3   1        4.76        3.50      3.84 o 
  -9   4   1        0.14        1.28      3.15 o 
  -8   4   1      114.64      108.42     11.01 o 
  -7   4   1      249.80      241.99     10.84 o 
  -6   4   1       37.87       33.28      3.93 o 
  -5   4   1      559.50      545.04     22.03 o 
  -4   4   1      498.84      578.02     16.23 o 
  -3   4   1      462.05      483.86      8.46 o 
  -2   4   1       11.85       15.18      1.50 o 
  -1   4   1      528.27      623.00      8.01 o 
   0   4   1      334.10      401.21     10.21 o 
   1   4   1       73.17       75.64      4.37 o 
   2   4   1     1675.09     1706.68     25.24 o 
   3   4   1      152.49      140.30      6.57 o 
   4   4   1      187.31      194.20      8.94 o 
   5   4   1        5.28        7.78      2.59 o 
   6   4   1       35.49       35.72      5.01 o 
   7   4   1      115.73      100.01      9.66 o 
  -9   5   1        0.02        1.40      4.50 o 
  -8   5   1       33.53       35.73      4.45 o 
  -7   5   1        9.22        9.17      2.70 o 
  -6   5   1        0.36        0.16      1.61 o 
  -5   5   1       66.70       69.69      5.03 o 
  -4   5   1        5.31        9.56      1.88 o 
  -3   5   1      424.24      412.43     14.32 o 
  -2   5   1     1048.68     1112.02     12.42 o 
  -1   5   1       47.93       44.31      2.53 o 
   0   5   1      636.06      639.60      9.45 o 
   1   5   1       16.02       22.10      1.95 o 
   2   5   1        1.69        3.12      1.49 o 
   3   5   1      352.38      347.50     17.41 o 
   4   5   1        0.30        2.35      2.01 o 
   5   5   1        9.64       10.30      3.36 o 
   6   5   1       22.00       29.65      4.73 o 
   7   5   1       32.00       40.99      5.59 o 
  -8   6   1       10.18        7.31      3.25 o 
  -7   6   1       26.63       25.31      5.59 o 
  -6   6   1      190.72      165.57     13.89 o 
  -5   6   1      133.80      117.65      9.03 o 
  -4   6   1        0.09        0.15      1.96 o 
  -3   6   1      376.75      403.68     25.19 o 
  -2   6   1      354.78      352.49     10.39 o 
  -1   6   1      149.44      136.29      6.44 o 
   0   6   1      337.88      340.26      7.63 o 
   1   6   1     1611.88     1588.17     19.21 o 
   2   6   1        7.80       15.41      2.70 o 
   3   6   1        1.11        4.12      1.93 o 
   4   6   1      220.12      222.19     18.55 o 
   5   6   1       44.14       46.01      4.94 o 
   6   6   1      113.39      129.16      8.79 o 
  -8   7   1        1.46        5.52      3.45 o 
  -7   7   1       11.69       11.46      4.73 o 
  -6   7   1      207.48      180.52     12.19 o 
  -5   7   1      225.73      198.04     11.94 o 
  -4   7   1       49.54       49.67      5.76 o 
  -3   7   1       60.01       51.29      4.49 o 
  -2   7   1        0.06        1.64      2.08 o 
  -1   7   1       31.65       27.00      3.27 o 
   0   7   1      225.23      233.54      9.36 o 
   1   7   1       84.48       88.02      7.80 o 
   2   7   1       12.60       14.37      4.23 o 
   3   7   1        1.97        3.71      2.66 o 
   4   7   1      131.40      120.96     10.26 o 
   5   7   1       32.42       38.39      7.37 o 
  -8   8   1       88.61       95.73     10.20 o 
  -7   8   1        2.93        4.67      3.72 o 
  -6   8   1      181.79      164.12     11.97 o 
  -5   8   1      123.78      106.49     12.03 o 
  -4   8   1        6.64        7.63      3.19 o 
  -3   8   1       79.55       65.79      5.50 o 
  -2   8   1        0.63        2.18      1.83 o 
  -1   8   1      978.29      899.52     18.85 o 
   0   8   1       12.50       13.54      2.73 o 
   1   8   1      284.11      261.40     24.18 o 
   2   8   1      173.42      144.25     10.50 o 
   3   8   1        4.85        9.13      4.75 o 
   4   8   1        2.32        1.70      2.24 o 
  -7   9   1        9.56       15.85      4.44 o 
  -6   9   1       75.21       70.17      7.97 o 
  -5   9   1        6.78        7.81      3.48 o 
  -4   9   1       40.31       36.52      5.54 o 
  -3   9   1        1.41        4.00      2.65 o 
  -2   9   1       26.60       36.03      7.02 o 
  -1   9   1        3.95        4.35      2.21 o 
   0   9   1        6.47       10.26      3.92 o 
   1   9   1        2.51        3.45      4.41 o 
   2   9   1       65.63       62.97      7.32 o 
   3   9   1       12.70       19.93      5.54 o 
  -6  10   1        0.97        1.65      3.05 o 
  -5  10   1      203.64      167.15     12.32 o 
  -4  10   1       97.10       77.81      8.30 o 
  -3  10   1        5.02        8.88      3.57 o 
  -2  10   1       44.63       48.17      5.75 o 
  -1  10   1      142.55      150.14     11.31 o 
   0  10   1      114.06      100.49      9.44 o 
   1  10   1        2.36        8.02      3.53 o 
   2  10   1       49.10       44.98      6.45 o 
  -5  11   1       19.40       16.73      4.72 o 
  -4  11   1        0.31        1.53      2.45 o 
  -3  11   1       41.53       33.85      5.41 o 
  -2  11   1        0.04        7.21      5.61 o 
  -1  11   1       63.04       63.73      7.39 o 
   0  11   1        6.98        6.23      5.63 o 
   1 -12   2       32.98       35.01      7.93 o 
   2 -12   2        0.10        6.40      4.82 o 
   3 -12   2       34.60       35.76      5.33 o 
  -2 -11   2        0.00        0.42      2.36 o 
  -1 -11   2        0.01        2.99      2.50 o 
   0 -11   2       24.42       38.17     11.90 o 
   1 -11   2       54.29       60.61      5.61 o 
   2 -11   2        2.70        3.85      2.64 o 
   3 -11   2       15.00       16.15      5.54 o 
   4 -11   2        6.86       12.07      3.85 o 
   5 -11   2        1.33        5.20      3.55 o 
  -3 -10   2      102.80       82.59      8.44 o 
  -2 -10   2       10.70       13.06      8.07 o 
  -1 -10   2       24.40       32.58      8.23 o 
   0 -10   2      171.50      149.38     21.68 o 
   1 -10   2       72.13       77.08     16.07 o 
   2 -10   2        5.01        8.28      3.47 o 
   3 -10   2      253.52      252.29     13.98 o 
   4 -10   2       34.64       39.24      6.56 o 
   5 -10   2       27.77       33.39      6.04 o 
   6 -10   2       48.52       47.60      6.92 o 
   7 -10   2        9.66       15.88      5.43 o 
  -4  -9   2       13.72       13.27      4.47 o 
  -3  -9   2       67.65       54.60     13.47 o 
  -2  -9   2       17.55       12.49      4.36 o 
  -1  -9   2       51.13       43.54      5.50 o 
   0  -9   2        3.56        5.48      2.64 o 
   1  -9   2       90.41       98.25      6.29 o 
   2  -9   2       32.21       36.64      3.99 o 
   3  -9   2        2.37        2.08      2.39 o 
   4  -9   2        4.11        2.29      2.44 o 
   5  -9   2       49.13       38.46      5.73 o 
   6  -9   2        5.64       14.35      4.56 o 
   7  -9   2        0.15        3.39      3.91 o 
  -5  -8   2       75.10       73.37      6.57 o 
  -4  -8   2       21.83       29.65      4.41 o 
  -3  -8   2      187.88      174.41     17.63 o 
  -2  -8   2      353.64      318.58     17.43 o 
  -1  -8   2      163.30      155.08     15.08 o 
   0  -8   2       68.53       71.52      3.85 o 
   1  -8   2      623.61      601.42     26.49 o 
   2  -8   2      181.49      201.60     12.41 o 
   3  -8   2       86.67       88.42      7.67 o 
   4  -8   2      232.13      213.03     17.81 o 
   5  -8   2        0.14        1.47      2.61 o 
   6  -8   2       92.57       94.34      9.39 o 
   7  -8   2      357.50      385.41     21.54 o 
   8  -8   2       62.65       82.40      9.63 o 
  -6  -7   2       10.34       11.52      3.52 o 
  -5  -7   2       13.53       10.67      4.32 o 
  -4  -7   2      378.35      358.07     18.57 o 
  -3  -7   2       18.14       21.05      3.61 o 
  -2  -7   2      543.76      452.60     12.74 o 
  -1  -7   2       21.58       27.17      3.27 o 
   0  -7   2      273.83      272.38      8.26 o 
   1  -7   2       88.16       89.37      4.38 o 
   2  -7   2      177.72      177.22      6.06 o 
   3  -7   2      154.71      156.18      7.14 o 
   4  -7   2      491.11      498.04     13.49 o 
   5  -7   2      206.72      191.29     12.45 o 
   6  -7   2       54.69       51.08      5.18 o 
   7  -7   2       71.00       85.20      6.83 o 
   8  -7   2        0.52       10.47      3.00 o 
  -6  -6   2        3.20        3.97      3.91 o 
  -5  -6   2       72.89       71.19      6.22 o 
  -4  -6   2       37.96       39.26      4.26 o 
  -3  -6   2       31.54       39.04      5.99 o 
  -2  -6   2      176.45      175.72      9.51 o 
  -1  -6   2       25.87       22.17      2.15 o 
   0  -6   2     2061.63     2189.77     49.00 o 
   1  -6   2       15.44       24.26      3.25 o 
   2  -6   2      218.45      223.69      6.51 o 
   3  -6   2       85.12       96.47      4.29 o 
   4  -6   2      172.97      161.46      7.57 o 
   5  -6   2      639.65      607.90     21.48 o 
   6  -6   2        1.01        3.68      2.24 o 
   7  -6   2      199.07      201.30     10.60 o 
   8  -6   2      189.01      203.38     11.44 o 
  -7  -5   2       84.39       82.46      7.19 o 
  -6  -5   2       26.33       33.70      4.99 o 
  -5  -5   2       61.65       53.05      5.23 o 
  -4  -5   2       68.64       60.33      5.04 o 
  -3  -5   2        0.03        1.21      1.47 o 
  -2  -5   2      184.19      201.34     12.27 o 
  -1  -5   2       17.23       17.53      2.55 o 
   0  -5   2      450.54      482.21      8.87 o 
   1  -5   2        6.30       11.66      1.67 o 
   2  -5   2        2.56        3.05      1.13 o 
   3  -5   2      275.71      284.48      7.41 o 
   4  -5   2      155.16      147.36      7.07 o 
   5  -5   2       37.00       36.84      3.91 o 
   6  -5   2       93.94       96.09      6.79 o 
   7  -5   2       97.19       98.49      7.27 o 
   8  -5   2       16.23       18.07      4.13 o 
   9  -5   2       88.46       86.71      9.78 o 
  -7  -4   2       80.74       82.50      6.86 o 
  -6  -4   2      109.22      101.63      6.34 o 
  -5  -4   2       20.79       20.70      4.06 o 
  -4  -4   2      208.95      179.73      8.27 o 
  -3  -4   2       98.89      102.22      5.67 o 
  -2  -4   2      400.89      430.94     17.11 o 
  -1  -4   2      644.95      710.21     14.89 o 
   0  -4   2      463.50      535.21     16.41 o 
   1  -4   2      471.64      508.81      8.10 o 
   2  -4   2      361.55      397.91     14.13 o 
   3  -4   2       52.76       57.52      3.85 o 
   4  -4   2       43.02       38.92      3.54 o 
   5  -4   2       57.43       57.91      4.92 o 
   6  -4   2       86.94       85.78      6.24 o 
   7  -4   2       31.67       32.09      4.24 o 
   8  -4   2       12.06       14.02      4.50 o 
   9  -4   2        1.61        7.23      3.80 o 
  -8  -3   2       14.63       21.81      5.88 o 
  -7  -3   2       62.44       68.27      7.45 o 
  -6  -3   2       17.94       20.17      4.30 o 
  -5  -3   2      223.67      236.99     14.83 o 
  -4  -3   2     1021.54     1056.34     19.37 o 
  -3  -3   2       87.37       83.98      4.84 o 
  -2  -3   2      663.98      752.58     10.03 o 
  -1  -3   2     2580.84     2760.12     43.34 o 
   0  -3   2       61.52       49.22      4.37 o 
   1  -3   2       96.16       79.26      5.39 o 
   2  -3   2     2017.42     2067.21     46.88 o 
   3  -3   2      786.66      847.49     39.27 o 
   4  -3   2      205.48      202.84      9.60 o 
   5  -3   2     2812.42     2738.61     73.66 o 
   6  -3   2      113.00      114.63      6.13 o 
   7  -3   2       75.31       74.87      7.88 o 
   8  -3   2        3.82        3.80      3.04 o 
   9  -3   2       44.20       53.78      9.51 o 
  -8  -2   2        5.17        4.54      3.57 o 
  -7  -2   2       29.83       32.28      4.22 o 
  -6  -2   2        2.22        5.14      2.29 o 
  -5  -2   2        0.20        3.15      1.98 o 
  -4  -2   2      750.93      772.94     17.65 o 
  -3  -2   2        1.54        4.00      1.04 o 
  -2  -2   2      295.33      356.65     16.64 o 
  -1  -2   2    10557.06    11319.62     49.30 o 
   0  -2   2      992.26      995.03     11.46 o 
   1  -2   2        0.26        0.72      0.56 o 
   2  -2   2     3585.98     3934.36     29.15 o 
   3  -2   2      216.54      232.16      6.94 o 
   4  -2   2       12.98       12.62      1.79 o 
   5  -2   2       92.31       84.07      5.34 o 
   6  -2   2       24.97       20.07      4.28 o 
   7  -2   2      112.23       96.63      8.91 o 
   8  -2   2        3.37        5.97      3.51 o 
   9  -2   2       45.86       38.99      9.04 o 
  -8  -1   2        0.18        1.83      3.83 o 
  -7  -1   2        2.85        4.39      3.07 o 
  -6  -1   2       35.89       34.24      4.09 o 
  -5  -1   2      383.93      387.22     15.52 o 
  -4  -1   2      620.83      740.59     15.94 o 
  -3  -1   2       60.04       60.94      2.67 o 
  -2  -1   2     1982.44     2132.70     22.16 o 
  -1  -1   2      139.34      151.96      3.82 o 
   0  -1   2       25.80       26.72      1.90 o 
   1  -1   2     1906.56     1801.40     37.34 o 
   2  -1   2       95.47       97.06      3.84 o 
   3  -1   2     2168.85     2375.02     71.89 o 
   4  -1   2      282.23      293.78     24.10 o 
   5  -1   2       52.94       52.61      5.59 o 
   6  -1   2       27.04       28.50      5.22 o 
   7  -1   2      141.61      144.52     10.84 o 
   8  -1   2       48.95       44.95      6.77 o 
   9  -1   2       27.05       36.26      6.67 o 
  -9   0   2        1.14       -1.94      2.87 o 
  -8   0   2       78.14       75.23      8.18 o 
  -7   0   2      173.77      159.21     11.06 o 
  -6   0   2      645.45      682.54     32.69 o 
  -5   0   2       75.08       79.72      4.09 o 
  -4   0   2        7.31        8.64      1.69 o 
  -3   0   2      497.67      526.76     13.51 o 
  -2   0   2     1822.89     2044.20     70.46 o 
  -1   0   2      276.45      240.37      4.26 o 
   0   0   2      843.92      683.35     23.56 o 
   1   0   2      126.77      111.77      2.87 o 
   2   0   2      267.33      262.14      5.13 o 
   3   0   2       32.31       27.09      2.00 o 
   4   0   2       88.79       92.27      3.99 o 
   5   0   2       30.08       29.86      3.43 o 
   6   0   2      415.20      411.51     18.30 o 
   7   0   2        5.35        8.33      3.64 o 
   8   0   2        0.01        1.41      4.82 o 
  -9   1   2        3.34        6.58      4.48 o 
  -8   1   2       29.12       35.63      6.17 o 
  -7   1   2       35.47       35.31      5.58 o 
  -6   1   2      174.17      176.17     13.63 o 
  -5   1   2     1414.12     1515.39     24.68 o 
  -4   1   2      667.53      778.73     16.86 o 
  -3   1   2     2278.21     2663.11     33.70 o 
  -2   1   2      711.74      761.67     11.71 o 
  -1   1   2     1919.77     2033.04     38.19 o 
   0   1   2       49.95       43.73      1.43 o 
   1   1   2     1939.64     1902.30     26.37 o 
   2   1   2      311.05      276.60      6.42 o 
   3   1   2      165.42      166.67      4.80 o 
   4   1   2      307.53      267.56     14.99 o 
   5   1   2      155.80      142.15      8.18 o 
   6   1   2      215.07      208.61     12.62 o 
   7   1   2      235.59      241.35     14.26 o 
   8   1   2      107.20      112.47     10.71 o 
  -9   2   2        6.67       13.81      4.64 o 
  -8   2   2        7.05        8.60      3.80 o 
  -7   2   2        5.14       12.85      4.21 o 
  -6   2   2      122.13      129.40      7.05 o 
  -5   2   2      189.09      194.79      6.32 o 
  -4   2   2       90.10      101.03      4.16 o 
  -3   2   2     3007.26     3312.46     37.09 o 
  -2   2   2      485.99      508.77      7.22 o 
  -1   2   2      121.82       88.15      3.80 o 
   0   2   2      148.35      159.69      4.50 o 
   1   2   2      201.52      178.28      3.98 o 
   2   2   2     2261.89     2360.89     17.09 o 
   3   2   2      216.91      216.65      7.39 o 
   4   2   2       20.45       20.79      2.95 o 
   5   2   2        4.29        9.08      2.76 o 
   6   2   2        1.05        2.64      2.20 o 
   7   2   2      241.68      229.12     14.23 o 
   8   2   2        9.13       22.04      5.84 o 
  -9   3   2       78.42       99.83     14.19 o 
  -8   3   2      105.03       81.54      8.38 o 
  -7   3   2       70.74       73.83      5.63 o 
  -6   3   2       84.69       84.95      5.79 o 
  -5   3   2      534.39      546.77     20.92 o 
  -4   3   2      436.01      445.68      9.94 o 
  -3   3   2      431.34      495.44      8.35 o 
  -2   3   2      409.49      459.47      6.86 o 
  -1   3   2        9.86        8.18      1.75 o 
   0   3   2      765.74      753.52     11.13 o 
   1   3   2      529.74      537.52     16.96 o 
   2   3   2      357.23      377.40     10.17 o 
   3   3   2        4.48        3.30      1.66 o 
   4   3   2       47.04       48.08      4.40 o 
   5   3   2       39.91       44.91      4.52 o 
   6   3   2      268.27      269.59     18.40 o 
   7   3   2       25.17       25.26      5.33 o 
  -9   4   2       33.07       32.38      7.34 o 
  -8   4   2       21.87       20.83      5.44 o 
  -7   4   2      158.65      139.62      7.89 o 
  -6   4   2        6.38        5.62      2.31 o 
  -5   4   2      584.06      588.83     14.00 o 
  -4   4   2       48.78       52.13      3.20 o 
  -3   4   2      403.30      472.05      8.47 o 
  -2   4   2       78.19       72.48      4.27 o 
  -1   4   2       67.85       72.10      4.13 o 
   0   4   2     2282.92     2439.95     17.48 o 
   1   4   2       48.66       61.01      2.91 o 
   2   4   2      440.35      457.56     15.58 o 
   3   4   2      765.09      743.87     18.40 o 
   4   4   2      197.76      187.25      8.59 o 
   5   4   2        2.57       -0.88      2.09 o 
   6   4   2       90.69       98.43     10.26 o 
   7   4   2        0.75        2.37      5.10 o 
  -8   5   2        0.02        5.77      2.88 o 
  -7   5   2      280.71      250.05     13.93 o 
  -6   5   2        0.33       -0.01      1.58 o 
  -5   5   2       33.35       30.38      3.51 o 
  -4   5   2      210.71      184.61      6.00 o 
  -3   5   2      232.09      237.98      7.54 o 
  -2   5   2      475.14      498.08     11.39 o 
  -1   5   2      339.67      344.15      8.82 o 
   0   5   2      314.05      334.76      6.62 o 
   1   5   2        2.77        4.20      1.22 o 
   2   5   2      171.82      168.15      8.59 o 
   3   5   2        2.92        4.42      2.05 o 
   4   5   2      270.59      263.94     10.59 o 
   5   5   2       33.78       33.73      5.44 o 
   6   5   2      151.46      143.42      8.88 o 
  -8   6   2        2.98        5.33      3.40 o 
  -7   6   2       11.71        5.49      3.29 o 
  -6   6   2      359.37      333.79     16.14 o 
  -5   6   2        2.50        4.24      2.62 o 
  -4   6   2        2.60        3.28      1.82 o 
  -3   6   2        9.77       13.40      2.85 o 
  -2   6   2       87.11       88.67      5.47 o 
  -1   6   2      109.09      110.99      6.01 o 
   0   6   2       29.55       29.07      2.74 o 
   1   6   2      322.85      299.37     10.82 o 
   2   6   2        1.68        2.40      2.07 o 
   3   6   2        7.18        8.08      3.23 o 
   4   6   2       26.90       34.70      4.52 o 
   5   6   2       75.30       73.47      6.10 o 
   6   6   2      195.43      175.47     13.54 o 
  -8   7   2       34.05       34.36      6.10 o 
  -7   7   2       56.56       53.72      7.00 o 
  -6   7   2      260.83      249.18     14.44 o 
  -5   7   2      122.81      103.65      8.84 o 
  -4   7   2        7.44       13.57      3.88 o 
  -3   7   2      379.93      383.12     24.21 o 
  -2   7   2      107.04      108.99      6.39 o 
  -1   7   2       51.60       52.48      4.48 o 
   0   7   2       11.84       12.95      2.98 o 
   1   7   2        0.29       -0.12      1.83 o 
   2   7   2        0.48        2.02      2.31 o 
   3   7   2       70.63       77.42      7.80 o 
   4   7   2       43.89       44.10      8.70 o 
   5   7   2       18.61       19.27      5.39 o 
  -7   8   2        0.41        2.53      3.16 o 
  -6   8   2      159.05      133.17     10.56 o 
  -5   8   2        2.73        5.96      3.25 o 
  -4   8   2        5.82        8.93      3.30 o 
  -3   8   2       19.49       25.15      3.57 o 
  -2   8   2       91.92       90.72      6.10 o 
  -1   8   2      346.46      331.15     11.59 o 
   0   8   2       96.29       78.38     10.76 o 
   1   8   2      170.24      155.83     11.14 o 
   2   8   2      184.90      178.32     11.69 o 
   3   8   2        7.90        8.51      3.85 o 
   4   8   2       66.04       63.97     11.29 o 
  -7   9   2        6.92        3.80      3.24 o 
  -6   9   2        4.59        6.30      3.38 o 
  -5   9   2       29.23       27.37      5.98 o 
  -4   9   2      268.21      248.13     14.03 o 
  -3   9   2       61.05       66.44      5.72 o 
  -2   9   2       21.56       21.94      4.12 o 
  -1   9   2       20.64       28.17      3.93 o 
   0   9   2       75.07       62.26     12.31 o 
   1   9   2        9.66       20.01      6.08 o 
   2   9   2       10.16       11.25      4.35 o 
   3   9   2       12.10       13.88      9.07 o 
  -6  10   2       26.04       30.91      6.71 o 
  -5  10   2        6.28        6.59      3.26 o 
  -4  10   2        0.46        2.38      2.35 o 
  -3  10   2       75.09       73.10      7.33 o 
  -2  10   2      105.27      113.89      7.59 o 
  -1  10   2       38.86       50.57     11.18 o 
   0  10   2       64.26       63.37      7.68 o 
   1  10   2        0.39        1.32      2.64 o 
   2  10   2       19.08       28.31      6.40 o 
  -4  11   2       10.14        6.46      4.22 o 
  -3  11   2       37.28       36.33      5.39 o 
  -2  11   2        1.02        9.22      3.60 o 
  -1  11   2        0.04        0.59      2.82 o 
   0  11   2        6.11        9.15      4.50 o 
   1 -12   3        2.97        3.01      3.94 o 
   2 -12   3        5.91       20.22      6.96 o 
   3 -12   3       71.39       82.26      8.33 o 
   4 -12   3        5.97        7.77      3.81 o 
  -2 -11   3       42.77       37.68      5.81 o 
  -1 -11   3       26.70       26.92      7.00 o 
   0 -11   3       80.74       81.57     13.89 o 
   1 -11   3      155.67      150.65     10.59 o 
   2 -11   3       66.03       67.68      7.21 o 
   3 -11   3      336.88      305.88     16.05 o 
   4 -11   3        6.13       12.15      4.11 o 
   5 -11   3        3.16        5.12      5.45 o 
   6 -11   3        4.51       11.05      4.58 o 
  -3 -10   3        1.68        3.06      3.78 o 
  -2 -10   3       17.32       17.23      4.81 o 
  -1 -10   3       21.69       28.92      5.23 o 
   0 -10   3       85.84       78.96     13.84 o 
   1 -10   3      446.17      426.17     18.11 o 
   2 -10   3        1.53        4.03      2.61 o 
   3 -10   3      329.41      302.62     15.16 o 
   4 -10   3       25.30       23.88      5.94 o 
   5 -10   3       38.43       37.02      6.06 o 
   6 -10   3        7.43        7.66      4.22 o 
   7 -10   3       29.56       27.51      6.85 o 
  -4  -9   3        2.95        4.26      5.80 o 
  -3  -9   3       26.95       29.61      6.08 o 
  -2  -9   3      193.96      154.64     14.12 o 
  -1  -9   3        4.67        5.42      3.14 o 
   0  -9   3        4.31        5.36      2.85 o 
   1  -9   3       37.15       42.80      5.38 o 
   2  -9   3       25.52       30.25      3.68 o 
   3  -9   3        6.72        2.82      2.62 o 
   4  -9   3      124.67      117.25      9.67 o 
   5  -9   3      103.16       94.47      9.07 o 
   6  -9   3        2.92        5.75      3.61 o 
   7  -9   3        9.68       16.16      5.74 o 
  -5  -8   3       27.05       34.45      5.36 o 
  -4  -8   3        6.64        8.11      2.84 o 
  -3  -8   3      165.83      148.28      8.20 o 
  -2  -8   3      189.56      179.30     15.43 o 
  -1  -8   3      142.26      122.88      6.75 o 
   0  -8   3        0.85        2.17      1.21 o 
   1  -8   3      723.30      735.76     19.51 o 
   2  -8   3       20.06       19.45      2.51 o 
   3  -8   3        4.11        2.83      1.91 o 
   4  -8   3      468.21      479.43     14.15 o 
   5  -8   3       15.60       19.60      3.42 o 
   6  -8   3       46.04       55.17      5.37 o 
   7  -8   3      296.17      299.34     17.82 o 
   8  -8   3        3.83        7.83      4.42 o 
  -6  -7   3       76.52       75.25      7.01 o 
  -5  -7   3       16.20       16.98      3.99 o 
  -4  -7   3        3.24        5.05      3.19 o 
  -3  -7   3        2.35        5.98      2.00 o 
  -2  -7   3      695.77      642.42     15.40 o 
  -1  -7   3      458.33      442.33     11.87 o 
   0  -7   3       19.22       23.03      2.43 o 
   1  -7   3      583.63      623.70     11.90 o 
   2  -7   3       20.06       24.11      2.64 o 
   3  -7   3       84.09       87.64      5.59 o 
   4  -7   3      345.18      358.03     12.18 o 
   5  -7   3        1.88        3.04      2.09 o 
   6  -7   3       14.62       16.70      3.68 o 
   7  -7   3        7.30       11.11      3.41 o 
   8  -7   3        0.10        5.13      3.37 o 
  -6  -6   3       40.40       42.50      4.97 o 
  -5  -6   3       15.71       15.71      3.61 o 
  -4  -6   3      181.67      184.23     10.12 o 
  -3  -6   3       31.76       33.52      3.67 o 
  -2  -6   3      305.57      308.96     10.12 o 
  -1  -6   3       33.05       35.33      2.76 o 
   0  -6   3        0.21        2.25      1.18 o 
   1  -6   3     1008.81      978.12     13.63 o 
   2  -6   3       14.36       15.07      2.02 o 
   3  -6   3      132.92      130.35      6.54 o 
   4  -6   3       13.01       16.57      4.96 o 
   5  -6   3     1045.56     1008.37     20.79 o 
   6  -6   3      372.35      350.90     11.69 o 
   7  -6   3       56.48       57.65      5.88 o 
   8  -6   3        7.91       10.50      3.14 o 
  -7  -5   3        5.77        7.57      4.33 o 
  -6  -5   3       11.10       15.67      3.83 o 
  -5  -5   3        0.07        2.11      2.11 o 
  -4  -5   3      157.06      157.39      8.18 o 
  -3  -5   3       16.91       16.60      3.28 o 
  -2  -5   3       21.39       23.81      2.07 o 
  -1  -5   3     3331.02     3497.89     52.79 o 
   0  -5   3      179.47      206.41      5.74 o 
   1  -5   3      254.04      255.75      6.38 o 
   2  -5   3      739.80      771.60     31.03 o 
   3  -5   3      181.09      177.68      5.42 o 
   4  -5   3      234.86      211.72      9.66 o 
   5  -5   3      179.02      163.78      8.08 o 
   6  -5   3       15.62       18.51      4.12 o 
   7  -5   3       29.35       26.44      4.78 o 
   8  -5   3        0.68        4.17      3.01 o 
   9  -5   3       79.65       80.70      9.02 o 
  -7  -4   3       66.17       84.40      7.21 o 
  -6  -4   3       86.35       84.23      6.65 o 
  -5  -4   3       59.08       59.18      5.46 o 
  -4  -4   3      159.97      177.83      8.39 o 
  -3  -4   3       23.45       27.61      3.30 o 
  -2  -4   3      235.13      223.00      5.63 o 
  -1  -4   3      239.47      256.94      7.91 o 
   0  -4   3       40.35       50.95      2.59 o 
   1  -4   3      336.01      325.52      6.49 o 
   2  -4   3      333.17      398.69      7.17 o 
   3  -4   3       49.59       58.11      7.36 o 
   4  -4   3       71.92       88.16      5.38 o 
   5  -4   3      425.63      416.34     12.54 o 
   6  -4   3       11.69       16.43      3.70 o 
   7  -4   3       88.48       92.42      9.87 o 
   8  -4   3        0.02        4.13      5.45 o 
   9  -4   3       85.10      110.60     11.18 o 
  -8  -3   3        0.24        3.19      3.53 o 
  -7  -3   3      321.87      302.76     13.30 o 
  -6  -3   3       19.96       26.15      3.82 o 
  -5  -3   3        1.64        3.05      1.92 o 
  -4  -3   3       74.95       73.55      5.61 o 
  -3  -3   3      214.45      232.52      5.24 o 
  -2  -3   3      450.20      463.39     17.51 o 
  -1  -3   3      168.60      160.77      4.12 o 
   0  -3   3        3.34        6.90      1.07 o 
   1  -3   3        7.00        5.06      1.07 o 
   2  -3   3      122.91      147.99      4.65 o 
   3  -3   3        2.92        7.98      1.96 o 
   4  -3   3      132.68      112.54      5.75 o 
   5  -3   3      260.66      232.50      9.12 o 
   6  -3   3      279.78      281.54     11.07 o 
   7  -3   3      238.05      233.57     13.79 o 
   8  -3   3        0.22        0.89      2.89 o 
   9  -3   3        0.00        4.62      3.68 o 
  -8  -2   3       76.10       70.38      8.30 o 
  -7  -2   3       32.85       31.38      4.43 o 
  -6  -2   3       30.54       31.88      3.98 o 
  -5  -2   3       55.32       51.60      4.76 o 
  -4  -2   3      852.28      853.90     16.52 o 
  -3  -2   3        0.65        0.49      0.67 o 
  -2  -2   3      370.66      426.43     13.60 o 
  -1  -2   3      118.54      122.56      5.97 o 
   0  -2   3      771.94      719.85     14.48 o 
   1  -2   3       46.08       41.46      1.97 o 
   2  -2   3     5387.78     5931.16     50.30 o 
   3  -2   3        8.37        7.00      1.19 o 
   4  -2   3      198.54      224.32     13.07 o 
   5  -2   3      732.49      711.20     15.86 o 
   6  -2   3       32.49       29.46      3.64 o 
   7  -2   3      186.41      181.52     12.23 o 
   8  -2   3       17.40       24.61      6.33 o 
   9  -2   3       53.75       56.49     14.07 o 
  -8  -1   3        0.31        0.38      2.74 o 
  -7  -1   3      106.91      110.29      9.57 o 
  -6  -1   3        4.74        8.97      2.86 o 
  -5  -1   3        0.59        0.24      1.43 o 
  -4  -1   3       65.94       60.37      3.12 o 
  -3  -1   3     1274.90     1494.87     41.47 o 
  -2  -1   3     1669.52     1747.49     13.75 o 
  -1  -1   3       16.95       26.41      1.44 o 
   0  -1   3       87.02       82.20      3.31 o 
   1  -1   3     2515.27     2427.12     32.07 o 
   2  -1   3     3240.60     3353.61     38.97 o 
   3  -1   3      119.26      128.20      5.28 o 
   4  -1   3      145.12      148.81      7.27 o 
   5  -1   3        8.22        9.44      2.44 o 
   6  -1   3        0.04        0.83      2.35 o 
   7  -1   3      138.51      126.21     10.25 o 
   8  -1   3        0.26        1.73      2.85 o 
  -9   0   3        4.53       18.32      5.18 o 
  -8   0   3      570.13      527.23     21.85 o 
  -7   0   3        2.84        5.84      4.24 o 
  -6   0   3      179.42      174.05      8.26 o 
  -5   0   3      301.49      277.62      7.42 o 
  -4   0   3        2.58        3.02      1.19 o 
  -3   0   3      218.53      233.50      5.94 o 
  -2   0   3     3427.90     3633.59     39.56 o 
  -1   0   3      172.45      168.73      5.64 o 
   0   0   3      398.48      338.77     10.73 o 
   1   0   3     1532.15     1478.93     21.63 o 
   2   0   3       15.36       14.78      1.52 o 
   3   0   3       92.81       84.89      3.72 o 
   4   0   3       79.67       78.98      3.79 o 
   5   0   3      161.42      151.29      8.17 o 
   6   0   3      965.84      940.84     51.27 o 
   7   0   3        1.95        6.03      3.47 o 
   8   0   3        3.42        8.02      3.78 o 
  -9   1   3       56.51       47.75      9.90 o 
  -8   1   3       86.60       88.68     11.99 o 
  -7   1   3        1.68        3.31      2.75 o 
  -6   1   3        0.08        1.43      1.35 o 
  -5   1   3      195.18      197.70     10.38 o 
  -4   1   3      383.47      380.06     10.03 o 
  -3   1   3      768.15      842.55     10.81 o 
  -2   1   3      814.54      887.38     21.95 o 
  -1   1   3     1021.29      988.26     22.06 o 
   0   1   3     2708.76     2689.02     52.83 o 
   1   1   3      321.56      294.61      9.52 o 
   2   1   3      287.61      334.24      8.57 o 
   3   1   3      284.56      284.21      7.61 o 
   4   1   3      413.97      414.89     16.15 o 
   5   1   3      217.19      208.66      9.14 o 
   6   1   3       15.49       22.21      5.58 o 
   7   1   3      157.77      152.57     11.61 o 
   8   1   3        0.19        2.00      3.99 o 
  -9   2   3        4.77        3.98      3.33 o 
  -8   2   3        4.59        7.78      3.82 o 
  -7   2   3      147.99      146.58     10.52 o 
  -6   2   3      152.60      157.69      7.73 o 
  -5   2   3       30.47       31.90      2.89 o 
  -4   2   3       43.04       36.29      2.68 o 
  -3   2   3      170.05      159.06      4.78 o 
  -2   2   3       19.67       27.65      1.81 o 
  -1   2   3        9.40        6.57      0.77 o 
   0   2   3        9.30       12.28      1.06 o 
   1   2   3        0.55        2.54      0.82 o 
   2   2   3     1914.89     2013.49     17.28 o 
   3   2   3       71.71       69.80      3.32 o 
   4   2   3       60.20       66.87      7.26 o 
   5   2   3        0.19        2.02      2.04 o 
   6   2   3      458.74      459.23     18.67 o 
   7   2   3      241.20      235.21     14.24 o 
   8   2   3        7.93       11.59      4.49 o 
  -9   3   3       75.49       79.64     11.13 o 
  -8   3   3       18.27       20.93      5.89 o 
  -7   3   3        8.22        9.10      2.63 o 
  -6   3   3      397.13      369.21     13.74 o 
  -5   3   3      250.86      254.99      7.38 o 
  -4   3   3        1.88        2.02      1.18 o 
  -3   3   3      141.91      144.80      4.60 o 
  -2   3   3      118.23      116.44      3.32 o 
  -1   3   3        4.78        6.02      1.57 o 
   0   3   3      976.70      941.31     21.63 o 
   1   3   3       55.87       58.17      2.70 o 
   2   3   3      178.60      175.91      5.03 o 
   3   3   3      460.53      494.05     13.52 o 
   4   3   3       54.84       51.14      4.39 o 
   5   3   3      194.61      187.79      9.17 o 
   6   3   3      326.03      323.20     13.09 o 
   7   3   3       28.10       40.52      6.62 o 
  -9   4   3       57.12       76.47     13.96 o 
  -8   4   3       41.92       46.51      6.49 o 
  -7   4   3        0.74        3.55      1.93 o 
  -6   4   3        0.06        1.48      1.72 o 
  -5   4   3      421.19      392.77     12.02 o 
  -4   4   3      502.96      511.23     10.80 o 
  -3   4   3        1.28        1.29      1.00 o 
  -2   4   3       16.29       15.24      2.46 o 
  -1   4   3      545.77      544.98     28.24 o 
   0   4   3      306.43      281.55      7.07 o 
   1   4   3      462.66      446.20      9.99 o 
   2   4   3      100.20      118.76      4.51 o 
   3   4   3      352.68      361.75     19.60 o 
   4   4   3        3.67        1.18      1.72 o 
   5   4   3        0.23        2.27      1.88 o 
   6   4   3       59.23       66.57      6.08 o 
   7   4   3       72.55       67.75      9.65 o 
  -8   5   3       88.32       96.37      9.01 o 
  -7   5   3       29.32       25.58      5.02 o 
  -6   5   3       25.57       28.07      6.02 o 
  -5   5   3       95.92       96.97      7.88 o 
  -4   5   3        7.96        8.37      2.42 o 
  -3   5   3      912.16      881.07     16.53 o 
  -2   5   3       78.26       77.29      4.86 o 
  -1   5   3       43.90       44.57      4.25 o 
   0   5   3       15.67       18.21      2.33 o 
   1   5   3       38.68       35.65      3.14 o 
   2   5   3       63.24       69.72      4.67 o 
   3   5   3        0.00        1.29      1.54 o 
   4   5   3      915.08      809.41     33.23 o 
   5   5   3        7.87       11.66      4.64 o 
   6   5   3       58.59       56.04      6.68 o 
  -8   6   3        2.52        5.91      3.75 o 
  -7   6   3        7.20        7.90      3.32 o 
  -6   6   3        1.39        3.38      2.88 o 
  -5   6   3      113.81      110.88      8.71 o 
  -4   6   3        0.39        2.29      1.51 o 
  -3   6   3        1.11        1.79      1.55 o 
  -2   6   3       32.99       31.56      3.49 o 
  -1   6   3      846.42      755.89     41.61 o 
   0   6   3       83.80       74.71      5.04 o 
   1   6   3        3.32        3.72      1.68 o 
   2   6   3      107.98      104.54      8.43 o 
   3   6   3        0.49        3.17      2.29 o 
   4   6   3       53.17       44.13      6.12 o 
   5   6   3        4.05        2.49      2.90 o 
   6   6   3       33.72       50.93     12.61 o 
  -8   7   3       23.41       37.18      6.47 o 
  -7   7   3      106.29       90.56      9.07 o 
  -6   7   3       52.14       43.84      6.08 o 
  -5   7   3       12.23       15.91      4.39 o 
  -4   7   3      160.35      163.53      8.25 o 
  -3   7   3       36.11       31.98      3.68 o 
  -2   7   3       30.50       33.08      5.04 o 
  -1   7   3       23.93       27.10      3.38 o 
   0   7   3       11.70       11.61      2.61 o 
   1   7   3       23.62       24.59      5.41 o 
   2   7   3        5.09        6.17      3.10 o 
   3   7   3        8.64       11.32      4.11 o 
   4   7   3       90.04       81.51      8.73 o 
   5   7   3       65.47       58.27      7.92 o 
  -7   8   3        7.83        9.71      3.70 o 
  -6   8   3        1.57        4.03      2.75 o 
  -5   8   3      352.51      304.63     21.43 o 
  -4   8   3      225.78      201.38     12.15 o 
  -3   8   3       68.80       73.43      5.78 o 
  -2   8   3        2.14        3.86      2.10 o 
  -1   8   3       14.90       14.12      3.17 o 
   0   8   3        6.22       10.07      3.80 o 
   1   8   3       27.44       28.15      6.32 o 
   2   8   3       16.77       14.56      5.77 o 
   3   8   3        3.11        5.73      3.15 o 
   4   8   3        5.04       11.76      4.08 o 
  -6   9   3        0.42        1.79      2.64 o 
  -5   9   3        3.35        3.53      2.80 o 
  -4   9   3       10.87        7.70      3.24 o 
  -3   9   3       12.14       16.98      3.69 o 
  -2   9   3       43.33       43.98      4.71 o 
  -1   9   3        0.74        2.46      2.14 o 
   0   9   3        8.40       13.33      5.10 o 
   1   9   3      105.92      102.01      9.60 o 
   2   9   3       13.38       20.52      5.43 o 
   3   9   3       34.50       35.20      5.76 o 
  -5  10   3       28.55       24.21      6.00 o 
  -4  10   3       80.25       71.10      7.67 o 
  -3  10   3        1.05        1.24      2.19 o 
  -2  10   3       25.23       31.24      7.25 o 
  -1  10   3        0.06        1.74      3.23 o 
   0  10   3       22.83       33.58     15.28 o 
   1  10   3       29.99       45.59     13.91 o 
  -3  11   3        3.20        6.91      3.31 o 
  -2  11   3        6.04       22.69     10.18 o 
   0 -12   4        3.62        7.93      3.42 o 
   1 -12   4        1.68        8.30      4.45 o 
   2 -12   4        8.95       26.62      6.59 o 
   3 -12   4        0.85        2.69      3.08 o 
   4 -12   4       61.17       59.99      7.49 o 
  -2 -11   4      109.42       83.48     16.72 o 
  -1 -11   4       16.31       12.37      6.84 o 
   0 -11   4      134.30      124.80      9.90 o 
   1 -11   4      320.25      342.10     27.73 o 
   2 -11   4       25.02       28.13      5.31 o 
   3 -11   4      110.61      110.14      9.31 o 
   4 -11   4      105.04      113.96     10.05 o 
   5 -11   4       61.49       66.20     10.02 o 
   6 -11   4      217.52      224.55     15.68 o 
  -3 -10   4       70.14       68.01     13.54 o 
  -2 -10   4       81.25       65.16      7.15 o 
  -1 -10   4       86.41       62.81      7.37 o 
   0 -10   4       60.91       59.76     12.45 o 
   1 -10   4      220.64      216.74     10.36 o 
   2 -10   4       18.72       19.38      7.84 o 
   3 -10   4      186.18      159.42     10.79 o 
   4 -10   4      138.92      136.08     10.99 o 
   5 -10   4       12.58       16.84      4.92 o 
   6 -10   4        6.49       12.16      4.98 o 
   7 -10   4        8.68       11.30      5.03 o 
  -4  -9   4       21.04       25.60      4.25 o 
  -3  -9   4       49.05       42.83      4.52 o 
  -2  -9   4      464.84      439.19     23.43 o 
  -1  -9   4      220.50      191.97     10.17 o 
   0  -9   4       86.09       81.27     11.26 o 
   1  -9   4        6.71        8.43      2.31 o 
   2  -9   4      181.77      193.98      9.15 o 
   3  -9   4       30.40       34.34      3.79 o 
   4  -9   4      161.68      159.24      9.63 o 
   5  -9   4      502.93      526.17     21.80 o 
   6  -9   4       36.23       37.95      6.31 o 
   7  -9   4       22.36       30.28     11.04 o 
  -5  -8   4       19.16       24.97      6.36 o 
  -4  -8   4        0.12        2.35      2.09 o 
  -3  -8   4       35.05       34.71      4.02 o 
  -2  -8   4        0.91        3.89      1.74 o 
  -1  -8   4      338.22      273.91     18.28 o 
   0  -8   4      227.08      219.03      7.17 o 
   1  -8   4       32.95       33.80      3.31 o 
   2  -8   4        0.15        2.34      1.48 o 
   3  -8   4       27.77       30.51      3.67 o 
   4  -8   4        2.45        7.33      2.40 o 
   5  -8   4      357.47      361.66     13.64 o 
   6  -8   4        6.32        8.37      3.12 o 
   7  -8   4       39.77       42.16      5.40 o 
   8  -8   4       13.13       24.07      4.78 o 
  -6  -7   4       94.32      101.41      7.94 o 
  -5  -7   4      118.33      113.19      6.91 o 
  -4  -7   4      187.78      188.81      9.82 o 
  -3  -7   4       11.15       15.54      3.30 o 
  -2  -7   4       72.42       65.13      4.96 o 
  -1  -7   4      136.30      141.21      6.27 o 
   0  -7   4       31.69       37.66      3.05 o 
   1  -7   4       66.90       67.56      3.93 o 
   2  -7   4       44.71       45.39      3.40 o 
   3  -7   4       27.12       26.20      3.33 o 
   4  -7   4        1.63        2.02      1.91 o 
   5  -7   4     1036.49      976.80     21.67 o 
   6  -7   4       21.45       21.80      4.32 o 
   7  -7   4        0.91        4.38      2.85 o 
   8  -7   4       11.93       15.97      4.20 o 
  -6  -6   4       27.70       34.08      4.44 o 
  -5  -6   4        1.16        5.04      2.89 o 
  -4  -6   4       81.07       80.01      6.03 o 
  -3  -6   4        0.34        3.95      1.81 o 
  -2  -6   4      103.42       91.32      5.30 o 
  -1  -6   4      556.11      538.85     18.52 o 
   0  -6   4       48.57       58.86      3.45 o 
   1  -6   4      171.65      164.23      5.56 o 
   2  -6   4      285.08      288.93      7.44 o 
   3  -6   4      828.79      820.17     23.75 o 
   4  -6   4       64.14       69.14      5.33 o 
   5  -6   4        1.18        1.42      1.98 o 
   6  -6   4      510.70      486.23     15.50 o 
   7  -6   4       84.07       78.56      8.37 o 
   8  -6   4        0.72        3.11      3.32 o 
  -7  -5   4       16.66       21.82      4.67 o 
  -6  -5   4        9.18       11.55      3.54 o 
  -5  -5   4       26.18       28.21      5.02 o 
  -4  -5   4       62.24       62.31      4.61 o 
  -3  -5   4        1.01        2.47      1.64 o 
  -2  -5   4       50.34       66.99      3.55 o 
  -1  -5   4       29.67       29.80      2.41 o 
   0  -5   4        4.76        9.04      1.68 o 
   1  -5   4     1645.34     1765.46     49.62 o 
   2  -5   4      646.22      678.98     13.38 o 
   3  -5   4       58.81       60.93      4.44 o 
   4  -5   4      312.92      304.62     10.35 o 
   5  -5   4      188.38      186.94      8.88 o 
   6  -5   4      181.62      160.34      8.65 o 
   7  -5   4      314.37      293.75     13.01 o 
   8  -5   4       72.26       68.05      8.12 o 
  -7  -4   4        6.86       11.91      3.62 o 
  -6  -4   4      145.30      147.86      9.09 o 
  -5  -4   4       65.34       63.43      5.51 o 
  -4  -4   4       41.77       39.88      4.16 o 
  -3  -4   4        1.73        4.88      1.94 o 
  -2  -4   4      544.51      551.09      9.26 o 
  -1  -4   4      697.24      749.81     12.11 o 
   0  -4   4      526.04      590.80      8.91 o 
   1  -4   4      377.82      376.91      7.50 o 
   2  -4   4     1016.71     1062.52     18.99 o 
   3  -4   4        2.43        1.48      1.37 o 
   4  -4   4      383.24      368.29     11.02 o 
   5  -4   4      232.87      196.38     10.47 o 
   6  -4   4      136.00      111.58      7.35 o 
   7  -4   4       86.68       82.48      6.69 o 
   8  -4   4        2.70        8.04      3.97 o 
  -8  -3   4       96.74       97.17     13.43 o 
  -7  -3   4       34.59       35.88      4.74 o 
  -6  -3   4       82.03       90.60      6.84 o 
  -5  -3   4        0.54        2.44      2.04 o 
  -4  -3   4       58.14       63.69      4.82 o 
  -3  -3   4     1263.44     1352.85     14.99 o 
  -2  -3   4      215.72      211.58     11.11 o 
  -1  -3   4      785.29      848.43     19.17 o 
   0  -3   4      272.43      280.21      7.93 o 
   1  -3   4       23.36       28.11      1.89 o 
   2  -3   4      101.10      108.22      3.83 o 
   3  -3   4       47.56       51.37      4.86 o 
   4  -3   4       54.03       53.59      4.26 o 
   5  -3   4       49.07       45.80      4.34 o 
   6  -3   4      788.96      677.45     17.19 o 
   7  -3   4       18.82       21.42      5.44 o 
   8  -3   4       41.76       44.86      6.80 o 
  -8  -2   4      160.59      160.59     12.55 o 
  -7  -2   4       43.58       50.50      5.21 o 
  -6  -2   4       47.26       57.54      8.50 o 
  -5  -2   4      183.19      175.74     10.15 o 
  -4  -2   4      254.38      256.89      9.36 o 
  -3  -2   4      110.76      111.94      3.99 o 
  -2  -2   4      236.01      229.15      6.79 o 
  -1  -2   4       41.32       43.52      3.29 o 
   0  -2   4     1332.52     1141.30     41.74 o 
   1  -2   4      659.60      681.95     13.95 o 
   2  -2   4     9196.58     9735.26     42.26 o 
   3  -2   4     1016.69     1069.81     16.30 o 
   4  -2   4      513.21      492.35     20.22 o 
   5  -2   4     1022.42      970.63     27.53 o 
   6  -2   4      163.28      159.04      9.37 o 
   7  -2   4      170.89      169.82     12.12 o 
   8  -2   4      167.37      164.56     12.59 o 
  -8  -1   4       20.32       35.85      6.65 o 
  -7  -1   4      282.04      279.75     14.73 o 
  -6  -1   4        1.55        2.87      2.13 o 
  -5  -1   4        0.74        0.99      1.92 o 
  -4  -1   4      471.22      444.86      8.72 o 
  -3  -1   4      135.75      137.10      4.66 o 
  -2  -1   4     2563.79     2795.33     19.05 o 
  -1  -1   4      122.70       99.34      2.78 o 
   0  -1   4       88.66       88.78      6.00 o 
   1  -1   4       69.68       70.29      2.61 o 
   2  -1   4     1707.80     1748.41     17.44 o 
   3  -1   4       13.35       12.67      1.69 o 
   4  -1   4       12.73       14.38      2.36 o 
   5  -1   4       68.15       61.90      4.61 o 
   6  -1   4      531.00      497.67     31.44 o 
   7  -1   4      173.28      152.64     11.39 o 
   8  -1   4        2.92        3.18      3.21 o 
  -8   0   4      123.92      124.22     13.29 o 
  -7   0   4       36.81       46.43     10.25 o 
  -6   0   4        0.21        3.93      2.20 o 
  -5   0   4       85.09       80.84      4.19 o 
  -4   0   4      275.72      285.60      7.71 o 
  -3   0   4       95.21      104.63      3.91 o 
  -2   0   4     1369.77     1380.19     26.17 o 
  -1   0   4      707.87      699.24     10.66 o 
   0   0   4     4128.64     3747.09    117.26 o 
   1   0   4      377.69      355.02     28.40 o 
   2   0   4      312.44      303.55      8.33 o 
   3   0   4     2025.54     2115.58     32.15 o 
   4   0   4        4.68        7.26      1.78 o 
   5   0   4        6.81       10.16      2.56 o 
   6   0   4      820.10      768.58     24.00 o 
   7   0   4        1.10        6.66      3.62 o 
   8   0   4        8.32       11.06      5.98 o 
  -9   1   4       29.38       40.71      7.86 o 
  -8   1   4        0.28        4.63      2.93 o 
  -7   1   4      219.60      197.78     12.09 o 
  -6   1   4       14.61       18.81      2.45 o 
  -5   1   4        0.92        1.37      1.23 o 
  -4   1   4      198.25      212.39      6.34 o 
  -3   1   4      184.19      164.54      6.47 o 
  -2   1   4       30.70       27.08      1.89 o 
  -1   1   4     1200.61     1181.60     16.15 o 
   0   1   4     2333.04     2323.63     43.41 o 
   1   1   4      517.39      479.08      9.24 o 
   2   1   4      110.56      112.29      4.05 o 
   3   1   4      145.61      143.73      4.96 o 
   4   1   4       88.10       78.88      5.91 o 
   5   1   4      950.89      940.99     41.00 o 
   6   1   4       25.36       29.09      5.17 o 
   7   1   4        0.69        1.39      4.71 o 
   8   1   4        0.51       12.56      3.81 o 
  -9   2   4       11.35       18.88      5.27 o 
  -8   2   4        0.24        2.30      2.65 o 
  -7   2   4        0.02        4.57      2.72 o 
  -6   2   4      196.15      174.01      6.65 o 
  -5   2   4      238.37      249.48      7.39 o 
  -4   2   4      481.23      436.57      8.97 o 
  -3   2   4      479.73      478.64     16.43 o 
  -2   2   4        4.92        4.67      1.10 o 
  -1   2   4      122.93      105.20      6.25 o 
   0   2   4      469.25      458.97     18.48 o 
   1   2   4        1.70        2.05      0.78 o 
   2   2   4      324.01      313.28      6.74 o 
   3   2   4       85.45       82.45      5.40 o 
   4   2   4      252.29      242.06      9.32 o 
   5   2   4      212.78      206.33      9.42 o 
   6   2   4       31.88       38.38      5.46 o 
   7   2   4        4.26        8.42      3.40 o 
  -9   3   4       18.42       27.32      6.35 o 
  -8   3   4       44.75       46.68      6.51 o 
  -7   3   4        1.80        3.21      2.00 o 
  -6   3   4       40.24       34.70      3.81 o 
  -5   3   4       99.59       89.12      4.52 o 
  -4   3   4        1.59        2.71      1.38 o 
  -3   3   4       38.14       37.51      2.48 o 
  -2   3   4        1.35        1.97      0.74 o 
  -1   3   4     1457.33     1429.23     28.50 o 
   0   3   4        3.87        7.61      1.02 o 
   1   3   4       60.19       53.86      2.71 o 
   2   3   4      769.59      776.68     11.60 o 
   3   3   4        2.13        2.09      1.47 o 
   4   3   4      327.02      327.68     16.86 o 
   5   3   4       92.43       92.97      6.47 o 
   6   3   4       18.06       25.79      4.08 o 
   7   3   4        3.54        9.02      4.16 o 
  -8   4   4        5.44        9.41      6.03 o 
  -7   4   4      147.31      120.19      9.31 o 
  -6   4   4        1.34        1.36      2.37 o 
  -5   4   4        2.13        8.64      2.42 o 
  -4   4   4       25.42       30.62      3.51 o 
  -3   4   4       90.33       77.34      4.73 o 
  -2   4   4       17.99       18.22      2.63 o 
  -1   4   4       18.76       16.84      3.02 o 
   0   4   4      160.32      149.68      6.34 o 
   1   4   4      296.06      293.17      6.76 o 
   2   4   4      168.94      164.51      5.36 o 
   3   4   4       13.36       11.92      2.60 o 
   4   4   4        0.21        0.87      2.01 o 
   5   4   4       10.43       12.95      3.29 o 
   6   4   4        7.71       13.35      3.52 o 
  -8   5   4      103.51       79.67      8.29 o 
  -7   5   4       29.48       35.69      5.71 o 
  -6   5   4        1.19       -0.47      1.98 o 
  -5   5   4      348.06      325.65     10.88 o 
  -4   5   4       31.65       34.23      3.67 o 
  -3   5   4      977.22      876.11     20.85 o 
  -2   5   4       39.87       37.90      3.55 o 
  -1   5   4       16.41       22.32      2.98 o 
   0   5   4       15.67       16.89      3.09 o 
   1   5   4        4.52        6.41      1.90 o 
   2   5   4      110.60      107.60     12.50 o 
   3   5   4       18.11       21.31      4.42 o 
   4   5   4       81.60       84.94      8.15 o 
   5   5   4       18.86       25.43      8.67 o 
   6   5   4       16.31       31.37      6.86 o 
  -8   6   4       20.84       32.07      7.47 o 
  -7   6   4      133.07      138.10     10.92 o 
  -6   6   4       44.03       42.41      5.64 o 
  -5   6   4      339.69      296.80     14.36 o 
  -4   6   4      488.19      499.37     16.95 o 
  -3   6   4      242.42      224.00      9.20 o 
  -2   6   4        0.97        2.48      1.74 o 
  -1   6   4      787.77      729.36     16.05 o 
   0   6   4       15.89       15.54      2.71 o 
   1   6   4      369.68      364.47     12.41 o 
   2   6   4        0.01       -0.32      2.22 o 
   3   6   4       17.19       19.18      4.86 o 
   4   6   4        3.19       12.91      5.38 o 
   5   6   4       22.16       20.09      5.44 o 
  -7   7   4       55.31       57.62      7.03 o 
  -6   7   4        1.02        2.96      2.64 o 
  -5   7   4       12.76       17.59      4.40 o 
  -4   7   4      319.21      310.87     11.76 o 
  -3   7   4       86.87       79.59      5.71 o 
  -2   7   4        0.24        3.16      1.92 o 
  -1   7   4        5.50        6.94      2.38 o 
   0   7   4       38.28       40.38      4.08 o 
   1   7   4       23.38       25.98      5.85 o 
   2   7   4       31.62       34.09      5.85 o 
   3   7   4       17.01       21.24      5.29 o 
   4   7   4       73.79       74.61      8.30 o 
  -7   8   4      116.55      102.01      9.74 o 
  -6   8   4       43.73       44.66      6.13 o 
  -5   8   4       25.01       21.83      5.39 o 
  -4   8   4      277.98      249.86     13.68 o 
  -3   8   4      307.28      275.43     11.37 o 
  -2   8   4       24.59       24.94      3.93 o 
  -1   8   4       36.20       38.84      4.48 o 
   0   8   4       36.37       43.98      6.13 o 
   1   8   4       40.90       37.70      7.70 o 
   2   8   4       12.42       13.31      4.56 o 
   3   8   4        7.20        7.83      3.90 o 
  -6   9   4        7.32       10.27      3.83 o 
  -5   9   4       84.43       77.28      8.13 o 
  -4   9   4       62.74       52.64      6.38 o 
  -3   9   4       13.19       13.10      4.45 o 
  -2   9   4       47.56       50.82      5.11 o 
  -1   9   4       23.04       30.18      4.82 o 
   0   9   4        6.01        9.58      4.09 o 
   1   9   4       22.33       31.45      7.04 o 
   2   9   4        1.90        8.25      3.93 o 
  -5  10   4        0.19        0.43      2.44 o 
  -4  10   4        6.22       13.43      4.18 o 
  -3  10   4        8.11        9.65      3.96 o 
  -2  10   4        0.06        1.99      2.16 o 
  -1  10   4       18.51       33.13     14.63 o 
   0  10   4       18.94       28.24      6.86 o 
   0 -12   5        3.07        7.93      6.45 o 
   1 -12   5       68.07       70.91      9.74 o 
   2 -12   5        0.55        8.53      4.54 o 
   3 -12   5       90.35       94.18      8.81 o 
   4 -12   5        8.72        9.83      7.81 o 
  -2 -11   5       18.10       41.41      9.92 o 
  -1 -11   5        4.76       21.80      8.63 o 
   0 -11   5        6.25        9.17      3.12 o 
   1 -11   5      133.94      151.97     14.75 o 
   2 -11   5       48.45       48.11      6.07 o 
   3 -11   5        1.02        1.53      6.17 o 
   4 -11   5        0.05        2.04      3.24 o 
   5 -11   5      194.30      189.58     13.81 o 
  -3 -10   5      185.35      203.80     13.69 o 
  -2 -10   5       70.03       75.37     14.56 o 
  -1 -10   5        0.14        2.60      3.09 o 
   0 -10   5        0.61        3.29      1.95 o 
   1 -10   5      127.73      128.27      7.50 o 
   2 -10   5       15.82       17.24      4.28 o 
   3 -10   5       59.88       59.08      6.69 o 
   4 -10   5      120.93      125.64     17.74 o 
   5 -10   5       45.19       51.31      7.50 o 
   6 -10   5       43.13       51.63      7.60 o 
  -4  -9   5        5.00       10.48      5.38 o 
  -3  -9   5        1.53        6.27      3.26 o 
  -2  -9   5      111.08      128.08      8.05 o 
  -1  -9   5        9.11       10.04      2.76 o 
   0  -9   5        0.85        3.47      1.79 o 
   1  -9   5       51.06       57.93      4.31 o 
   2  -9   5       61.41       57.95      7.60 o 
   3  -9   5      109.81      106.65      9.59 o 
   4  -9   5      359.57      357.93     13.10 o 
   5  -9   5       91.04       98.81      8.29 o 
   6  -9   5        0.06        0.46      3.71 o 
   7  -9   5       40.44       50.89      5.54 o 
  -5  -8   5       81.29       77.17      8.41 o 
  -4  -8   5        8.91       11.71      3.31 o 
  -3  -8   5        0.52        1.67      1.70 o 
  -2  -8   5      190.37      169.25      8.20 o 
  -1  -8   5      111.35      112.24      6.57 o 
   0  -8   5       96.29       93.92      5.75 o 
   1  -8   5      332.54      331.30      9.51 o 
   2  -8   5       62.96       66.92      4.22 o 
   3  -8   5        1.17        4.33      2.42 o 
   4  -8   5      125.55      123.09      7.54 o 
   5  -8   5        1.63        1.97      2.35 o 
   6  -8   5       58.88       60.10      5.99 o 
   7  -8   5       53.11       50.09      5.40 o 
   8  -8   5       83.71       83.03      9.73 o 
  -6  -7   5      181.54      166.72     12.69 o 
  -5  -7   5        1.38        5.11      3.43 o 
  -4  -7   5       57.39       62.25      5.87 o 
  -3  -7   5       90.96       87.52      6.11 o 
  -2  -7   5       27.14       27.52      3.22 o 
  -1  -7   5       90.33       82.87      4.47 o 
   0  -7   5       67.41       64.66      3.94 o 
   1  -7   5       23.57       27.29      2.65 o 
   2  -7   5      959.12     1017.69     16.99 o 
   3  -7   5       83.32       75.17      5.46 o 
   4  -7   5      306.23      301.87     11.44 o 
   5  -7   5      989.57      945.31     21.76 o 
   6  -7   5       34.76       39.63      4.88 o 
   7  -7   5        3.42        5.97      3.06 o 
   8  -7   5       47.29       51.75      6.03 o 
  -6  -6   5        0.22        4.86      3.16 o 
  -5  -6   5       40.46       42.92      4.77 o 
  -4  -6   5       28.84       28.59      4.07 o 
  -3  -6   5        3.42        3.35      1.82 o 
  -2  -6   5      241.85      220.11      8.27 o 
  -1  -6   5      345.74      399.44     10.68 o 
   0  -6   5       14.01       12.41      1.94 o 
   1  -6   5       18.37       19.36      2.33 o 
   2  -6   5      181.14      202.92      6.53 o 
   3  -6   5      728.21      709.41     15.57 o 
   4  -6   5       57.70       53.73      4.82 o 
   5  -6   5        0.12        4.88      2.45 o 
   6  -6   5      114.27      109.14      7.55 o 
   7  -6   5        1.91        8.01      3.13 o 
   8  -6   5        0.13       -0.58      2.44 o 
  -7  -5   5        0.66        8.85      4.04 o 
  -6  -5   5        1.55        3.18      2.48 o 
  -5  -5   5      200.07      174.04      9.37 o 
  -4  -5   5      140.96      133.80      7.54 o 
  -3  -5   5      170.51      170.50      7.82 o 
  -2  -5   5        5.60        6.83      1.56 o 
  -1  -5   5      143.43      131.07      4.87 o 
   0  -5   5      257.53      279.31      9.41 o 
   1  -5   5      667.62      727.22     14.53 o 
   2  -5   5     2449.82     2684.45     24.18 o 
   3  -5   5        5.65        9.72      2.55 o 
   4  -5   5       64.32       64.97      7.02 o 
   5  -5   5      418.89      384.53     13.09 o 
   6  -5   5      117.71      105.25      7.34 o 
   7  -5   5      699.25      648.44     19.05 o 
   8  -5   5       19.72       24.05      7.40 o 
  -7  -4   5       32.54       34.71      4.71 o 
  -6  -4   5      132.22      151.16      9.21 o 
  -5  -4   5       20.33       23.16      4.03 o 
  -4  -4   5      137.61      130.86      7.28 o 
  -3  -4   5       58.56       48.69      5.03 o 
  -2  -4   5      844.91      862.66     19.65 o 
  -1  -4   5       85.44      103.37      5.05 o 
   0  -4   5      118.77      125.72      4.10 o 
   1  -4   5       19.30       22.48      1.97 o 
   2  -4   5      306.19      324.53      6.83 o 
   3  -4   5        8.39        9.88      1.48 o 
   4  -4   5        7.92       11.13      2.85 o 
   5  -4   5        0.93       -0.02      1.62 o 
   6  -4   5       75.47       78.27      7.39 o 
   7  -4   5        0.49        3.65      2.49 o 
   8  -4   5        2.98        3.78      3.05 o 
  -8  -3   5       21.06       31.12     10.16 o 
  -7  -3   5        6.53        3.35      3.65 o 
  -6  -3   5       75.47       77.08      6.46 o 
  -5  -3   5        0.04        1.54      2.00 o 
  -4  -3   5        0.31        2.13      1.76 o 
  -3  -3   5     1739.77     1822.34     34.77 o 
  -2  -3   5       34.83       41.15      2.58 o 
  -1  -3   5       37.64       41.51      2.23 o 
   0  -3   5       92.46       86.18      5.68 o 
   1  -3   5     1187.95     1291.55     33.21 o 
   2  -3   5       18.35       18.46      1.78 o 
   3  -3   5      228.74      268.54      8.70 o 
   4  -3   5      257.75      237.87     14.59 o 
   5  -3   5      354.42      340.33     11.86 o 
   6  -3   5      214.62      189.03      9.46 o 
   7  -3   5       12.33       16.04      4.76 o 
   8  -3   5      198.30      214.16     14.96 o 
  -8  -2   5        0.55        4.58      5.66 o 
  -7  -2   5      108.88      125.92      8.47 o 
  -6  -2   5      102.80      111.23      7.46 o 
  -5  -2   5      126.50      127.12      7.17 o 
  -4  -2   5      658.41      677.71     16.33 o 
  -3  -2   5       28.90       31.44      2.28 o 
  -2  -2   5       16.57       18.33      1.67 o 
  -1  -2   5     1190.49     1125.71     15.55 o 
   0  -2   5       70.11       58.52      3.27 o 
   1  -2   5      108.02      110.36      4.40 o 
   2  -2   5     1644.51     1801.13     27.04 o 
   3  -2   5       40.19       35.25      2.48 o 
   4  -2   5      134.29      118.89      6.09 o 
   5  -2   5      401.32      371.37     12.10 o 
   6  -2   5        0.57        3.58      2.36 o 
   7  -2   5       39.45       44.47      6.17 o 
   8  -2   5       11.95       27.62      6.16 o 
  -8  -1   5       89.46       96.55     14.84 o 
  -7  -1   5      135.99      138.14      9.56 o 
  -6  -1   5       62.01       61.46      5.26 o 
  -5  -1   5      291.29      284.65     12.70 o 
  -4  -1   5       16.41       19.50      2.17 o 
  -3  -1   5      266.74      259.10      6.30 o 
  -2  -1   5      421.13      446.60     11.01 o 
  -1  -1   5     1826.45     1867.55     42.94 o 
   0  -1   5      369.69      324.70     17.79 o 
   1  -1   5       79.30      116.28      3.66 o 
   2  -1   5      481.41      516.77      8.90 o 
   3  -1   5      226.26      226.37      6.19 o 
   4  -1   5        7.59       13.13      2.05 o 
   5  -1   5      381.16      355.08     11.48 o 
   6  -1   5       23.40       27.90      5.52 o 
   7  -1   5        1.95        6.26      3.44 o 
   8  -1   5        0.05        5.61      3.84 o 
  -8   0   5       24.55       24.20      6.07 o 
  -7   0   5        2.50        2.07      2.30 o 
  -6   0   5        2.58        2.35      2.09 o 
  -5   0   5        8.69       10.09      2.04 o 
  -4   0   5        1.46        3.04      1.36 o 
  -3   0   5       49.18       44.83      2.70 o 
  -2   0   5     1013.71     1007.44     20.71 o 
  -1   0   5     2167.13     2308.02     44.48 o 
   0   0   5        0.54        2.05      0.73 o 
   1   0   5      649.45      627.84     15.49 o 
   2   0   5      246.65      240.87      7.44 o 
   3   0   5        2.72        5.33      1.42 o 
   4   0   5      604.75      569.35     16.96 o 
   5   0   5       95.33       95.92      7.84 o 
   6   0   5      108.84      106.28      9.04 o 
   7   0   5        4.74        4.91      3.10 o 
   8   0   5       10.76       12.74      4.50 o 
  -8   1   5        4.06        5.06      3.58 o 
  -7   1   5      585.52      532.91     27.18 o 
  -6   1   5       42.89       42.43      3.44 o 
  -5   1   5      189.03      196.68      8.07 o 
  -4   1   5      229.13      239.47      6.74 o 
  -3   1   5      408.47      403.33      7.93 o 
  -2   1   5       56.53       66.21      3.03 o 
  -1   1   5      806.23      764.73     13.14 o 
   0   1   5     5405.04     5635.51     32.65 o 
   1   1   5        0.48        0.47      0.65 o 
   2   1   5      738.61      726.28     18.54 o 
   3   1   5      182.42      150.31      5.36 o 
   4   1   5       46.95       51.19      3.57 o 
   5   1   5      293.74      272.26     10.70 o 
   6   1   5        4.78        8.27      3.64 o 
   7   1   5        0.02        5.02      3.10 o 
   8   1   5       98.14       96.82      9.96 o 
  -8   2   5        1.81        5.79      7.44 o 
  -7   2   5      113.11      122.64      9.42 o 
  -6   2   5       28.03       28.63      3.01 o 
  -5   2   5      540.00      558.73     11.56 o 
  -4   2   5       18.96       19.15      2.28 o 
  -3   2   5      712.60      691.88     12.79 o 
  -2   2   5      601.90      568.29     16.73 o 
  -1   2   5      734.55      878.68     31.73 o 
   0   2   5      199.63      208.36      6.30 o 
   1   2   5       11.77       14.66      1.52 o 
   2   2   5      488.00      515.00      9.23 o 
   3   2   5      137.19      124.04      4.93 o 
   4   2   5      112.51      115.46      6.67 o 
   5   2   5      122.77      125.54      7.54 o 
   6   2   5        0.15        0.99      2.32 o 
   7   2   5       14.83       20.50      5.24 o 
  -8   3   5        0.07        6.63      5.94 o 
  -7   3   5        7.64       11.69      3.04 o 
  -6   3   5        4.70        3.46      1.96 o 
  -5   3   5        6.72        8.67      2.10 o 
  -4   3   5      198.87      195.93      7.35 o 
  -3   3   5       34.88       38.05      2.55 o 
  -2   3   5      243.17      223.29     12.64 o 
  -1   3   5      287.24      290.53      8.45 o 
   0   3   5       66.76       66.06      2.70 o 
   1   3   5      502.45      522.37      8.96 o 
   2   3   5      141.56      129.45      4.88 o 
   3   3   5      149.42      147.53      8.42 o 
   4   3   5       42.31       44.37      4.27 o 
   5   3   5       11.08       11.66      3.10 o 
   6   3   5       73.16       70.79      7.49 o 
   7   3   5       37.19       44.07      6.45 o 
  -8   4   5        7.60       11.58      3.28 o 
  -7   4   5      102.73      126.86      9.67 o 
  -6   4   5       23.30       29.81      5.15 o 
  -5   4   5        2.27        5.41      1.94 o 
  -4   4   5      395.16      366.10     11.02 o 
  -3   4   5       25.37       24.54      3.08 o 
  -2   4   5      265.44      256.77      8.75 o 
  -1   4   5       91.45       87.26      5.05 o 
   0   4   5      139.67      119.70      5.77 o 
   1   4   5      359.88      318.59      9.36 o 
   2   4   5       60.64       63.97      6.21 o 
   3   4   5       50.82       44.01      3.94 o 
   4   4   5        9.51        8.13      2.72 o 
   5   4   5        0.38        4.32      2.30 o 
   6   4   5        0.32        3.30      2.61 o 
  -8   5   5       66.85       59.42      7.06 o 
  -7   5   5        2.93        4.86      2.71 o 
  -6   5   5       21.73       20.82      4.29 o 
  -5   5   5       97.16       93.79      6.02 o 
  -4   5   5        0.96        1.89      1.75 o 
  -3   5   5      438.00      359.81     15.35 o 
  -2   5   5      263.02      272.36      9.70 o 
  -1   5   5      475.88      429.87     11.74 o 
   0   5   5      117.87      113.95      7.40 o 
   1   5   5        0.26        1.43      1.29 o 
   2   5   5      336.45      290.68     14.23 o 
   3   5   5        4.56        6.38      3.08 o 
   4   5   5        0.16        2.11      2.57 o 
   5   5   5        0.20        4.51      3.44 o 
   6   5   5        0.02        1.34      4.17 o 
  -8   6   5       11.74       14.84      4.46 o 
  -7   6   5        3.47        4.53      2.85 o 
  -6   6   5       69.61       70.40      7.34 o 
  -5   6   5       76.42       61.89      6.55 o 
  -4   6   5       23.57       26.47      3.68 o 
  -3   6   5      165.91      158.76      8.00 o 
  -2   6   5        2.65        4.71      2.03 o 
  -1   6   5      101.08       99.04      6.11 o 
   0   6   5       47.64       42.26      4.10 o 
   1   6   5       74.66       65.21      5.94 o 
   2   6   5       21.19       24.61      5.87 o 
   3   6   5       32.82       31.58      6.54 o 
   4   6   5       29.23       34.31      6.12 o 
   5   6   5       64.47       68.85      8.15 o 
  -7   7   5        2.63        2.69      3.05 o 
  -6   7   5       95.85       96.01      8.69 o 
  -5   7   5       63.81       53.49      6.39 o 
  -4   7   5        6.39        4.78      2.22 o 
  -3   7   5       38.39       43.54      4.50 o 
  -2   7   5        1.86        0.11      2.50 o 
  -1   7   5      155.04      166.13      8.39 o 
   0   7   5      219.68      221.39      9.73 o 
   1   7   5       82.94       81.60      7.98 o 
   2   7   5        8.35       12.29      4.39 o 
   3   7   5       48.01       57.10      7.10 o 
   4   7   5       51.58       59.88      7.91 o 
  -6   8   5        4.81        7.15      3.29 o 
  -5   8   5        1.88        3.87      3.25 o 
  -4   8   5       21.42       20.46      3.61 o 
  -3   8   5       20.12       20.84      3.71 o 
  -2   8   5      177.87      165.44      8.92 o 
  -1   8   5       53.63       49.24      4.23 o 
   0   8   5      145.46      141.30     10.58 o 
   1   8   5       87.64       88.09      8.90 o 
   2   8   5       66.60       69.15      9.00 o 
   3   8   5       19.23       18.35      5.28 o 
  -5   9   5        9.11        9.68      3.94 o 
  -4   9   5       33.37       28.28      4.84 o 
  -3   9   5        7.11       14.65      3.78 o 
  -2   9   5      111.79      112.41      7.57 o 
  -1   9   5        2.92        4.72      2.42 o 
   0   9   5       11.54       17.73      5.05 o 
   1   9   5        8.14       17.52      5.38 o 
   2   9   5      129.37      118.88     18.32 o 
  -4  10   5        4.96        6.67      3.10 o 
  -3  10   5       73.13       73.11      9.83 o 
  -2  10   5       31.57       38.72      4.91 o 
  -1  10   5        1.21        9.46      3.96 o 
   0 -12   6       28.18       43.87     10.43 o 
   3 -12   6      100.67      107.96     15.44 o 
   4 -12   6        4.23        7.17      5.45 o 
  -2 -11   6        2.39       10.16      5.24 o 
  -1 -11   6       39.06       54.17     10.30 o 
   0 -11   6       68.45       68.17     11.27 o 
   2 -11   6       66.24       77.65      7.55 o 
   3 -11   6       32.16       35.21      5.36 o 
   4 -11   6       35.56       44.12      5.80 o 
   5 -11   6        3.21       12.12      4.62 o 
  -3 -10   6       10.40       16.52      5.52 o 
  -2 -10   6       22.94       37.82      5.57 o 
  -1 -10   6      272.04      258.16     14.62 o 
   0 -10   6       81.64       91.82      8.56 o 
   1 -10   6      300.15      307.93     19.16 o 
   2 -10   6        1.57        3.58      1.90 o 
   3 -10   6       72.11       71.34      5.93 o 
   4 -10   6        6.41        9.36      2.67 o 
   5 -10   6        3.21       10.36      4.06 o 
   6 -10   6       19.38       31.25      6.27 o 
  -4  -9   6        6.68       19.62      7.26 o 
  -3  -9   6        9.50       15.56      5.22 o 
  -2  -9   6       61.80       61.38      5.60 o 
  -1  -9   6       82.60       86.71      8.21 o 
   0  -9   6        0.65        2.03      1.43 o 
   1  -9   6       18.49       25.86      3.18 o 
   2  -9   6        6.80        9.42      3.13 o 
   3  -9   6      316.77      329.44     12.55 o 
   4  -9   6       60.96       71.15      8.17 o 
   5  -9   6       96.13       99.76      7.51 o 
   6  -9   6      129.20      120.17      8.53 o 
   7  -9   6        1.22        3.51      2.62 o 
  -5  -8   6       13.50       20.97      5.32 o 
  -4  -8   6       80.89       78.54      8.07 o 
  -3  -8   6        9.22       12.06      3.88 o 
  -2  -8   6        5.64        8.76      3.61 o 
  -1  -8   6       14.80       11.83      2.71 o 
   0  -8   6       88.01       85.69      4.99 o 
   1  -8   6      319.56      312.11      9.42 o 
   2  -8   6       48.03       53.35      4.63 o 
   3  -8   6        5.42        7.26      2.27 o 
   4  -8   6       29.87       28.22      3.83 o 
   5  -8   6       74.86       74.60      6.29 o 
   6  -8   6       98.58      108.69      7.99 o 
   7  -8   6      261.50      264.61     13.30 o 
  -6  -7   6      171.60      169.20     14.42 o 
  -5  -7   6       20.35       26.96      6.00 o 
  -4  -7   6       47.93       40.73      6.03 o 
  -3  -7   6      125.14      121.64     17.67 o 
  -2  -7   6        0.00        3.15      1.60 o 
  -1  -7   6       70.54       73.30      5.80 o 
   0  -7   6       93.96      100.09      4.37 o 
   1  -7   6       13.38       14.10      2.45 o 
   2  -7   6      203.31      197.19      8.67 o 
   3  -7   6       47.81       46.42      4.39 o 
   4  -7   6       66.97       72.17      5.73 o 
   5  -7   6      235.07      224.87     10.87 o 
   6  -7   6      222.78      212.22     10.89 o 
   7  -7   6       17.96       27.27      5.42 o 
   8  -7   6       26.90       38.58      6.56 o 
  -6  -6   6        2.43        7.54      3.59 o 
  -5  -6   6       91.24       89.05      8.82 o 
  -4  -6   6       63.52       55.78      6.72 o 
  -3  -6   6        2.71        6.76      2.33 o 
  -2  -6   6       81.81       70.17      4.75 o 
  -1  -6   6        9.99       10.58      2.03 o 
   0  -6   6      256.47      249.78      7.06 o 
   1  -6   6      184.68      192.29      6.23 o 
   2  -6   6        6.39       11.63      1.98 o 
   3  -6   6       12.91       12.04      2.87 o 
   4  -6   6        1.58        6.75      2.37 o 
   5  -6   6      186.32      174.98      9.25 o 
   6  -6   6       20.00       24.82      4.26 o 
   7  -6   6        8.93       15.63      5.40 o 
   8  -6   6       98.59      112.40      8.72 o 
  -7  -5   6       23.17       21.83      6.33 o 
  -6  -5   6       31.85       45.22      6.73 o 
  -5  -5   6      426.00      395.08     17.39 o 
  -4  -5   6       47.74       55.39      5.02 o 
  -3  -5   6       19.57       20.01      3.35 o 
  -2  -5   6        1.58        2.47      1.23 o 
  -1  -5   6        3.30        3.17      1.12 o 
   0  -5   6      628.80      669.77     10.67 o 
   1  -5   6       44.66       53.13      3.12 o 
   2  -5   6      777.91      764.48     17.77 o 
   3  -5   6       31.61       42.68      4.06 o 
   4  -5   6      185.52      174.14     10.72 o 
   5  -5   6      491.00      456.44     14.37 o 
   6  -5   6       13.95       19.30      4.88 o 
   7  -5   6      593.66      565.09     18.27 o 
   8  -5   6       49.29       50.05      7.19 o 
  -7  -4   6       57.76       57.94      7.42 o 
  -6  -4   6        5.50        6.12      3.05 o 
  -5  -4   6        0.94        3.10      2.28 o 
  -4  -4   6       18.22       17.69      3.54 o 
  -3  -4   6       17.65       15.76      2.11 o 
  -2  -4   6      815.82      854.90     31.03 o 
  -1  -4   6       57.16       58.13      2.91 o 
   0  -4   6      352.09      368.84      9.63 o 
   1  -4   6      333.83      327.30      7.21 o 
   2  -4   6      584.30      672.28     19.95 o 
   3  -4   6      165.73      167.18      5.32 o 
   4  -4   6      131.47      118.59      6.83 o 
   5  -4   6      231.02      216.72      9.81 o 
   6  -4   6      127.89      116.00      7.55 o 
   7  -4   6      107.14       82.37      6.82 o 
   8  -4   6        1.63        4.09      7.26 o 
  -8  -3   6        2.88        1.23      4.45 o 
  -7  -3   6       13.82       17.62      6.38 o 
  -6  -3   6       78.14       79.70      7.96 o 
  -5  -3   6        2.98        5.62      2.38 o 
  -4  -3   6       12.56       18.74      3.57 o 
  -3  -3   6      193.93      186.24      5.92 o 
  -2  -3   6       83.94      100.85      3.99 o 
  -1  -3   6      345.71      383.46     22.40 o 
   0  -3   6       48.86       51.15      3.19 o 
   1  -3   6       89.82      112.07      4.43 o 
   2  -3   6       58.61       54.01      3.05 o 
   3  -3   6        5.53       10.10      1.81 o 
   4  -3   6      688.68      664.38     15.43 o 
   5  -3   6      589.17      574.98     15.49 o 
   6  -3   6      243.87      217.10     10.33 o 
   7  -3   6       36.85       34.52      7.33 o 
   8  -3   6      154.33      151.05     12.32 o 
  -8  -2   6       38.03       35.06      8.02 o 
  -7  -2   6       75.61       72.03      7.56 o 
  -6  -2   6        2.33        3.74      2.32 o 
  -5  -2   6        1.18        1.00      1.93 o 
  -4  -2   6      790.29      769.98     14.62 o 
  -3  -2   6      176.15      152.73      5.09 o 
  -2  -2   6     1018.54      933.54     12.63 o 
  -1  -2   6      396.30      374.74     14.87 o 
   0  -2   6       21.35       23.81      2.43 o 
   1  -2   6       35.45       34.76      3.07 o 
   2  -2   6     2201.58     2274.37     37.37 o 
   3  -2   6      110.09      124.61      4.80 o 
   4  -2   6      178.95      152.31      7.15 o 
   5  -2   6      437.73      388.02     17.01 o 
   6  -2   6       45.77       41.20      5.62 o 
   7  -2   6       47.94       45.43      6.59 o 
   8  -2   6       42.51       44.27      6.82 o 
  -8  -1   6      112.37      115.71     13.91 o 
  -7  -1   6        4.91        2.88      2.32 o 
  -6  -1   6      139.30      136.97      7.94 o 
  -5  -1   6      218.20      209.66      7.00 o 
  -4  -1   6      258.24      257.63      7.19 o 
  -3  -1   6       38.31       34.04      2.46 o 
  -2  -1   6      685.63      677.15     14.16 o 
  -1  -1   6     3282.88     3616.55     41.29 o 
   0  -1   6        0.80        1.28      0.63 o 
   1  -1   6      115.61       93.83      3.51 o 
   2  -1   6      312.89      344.46     11.15 o 
   3  -1   6      304.41      310.60      8.31 o 
   4  -1   6       54.48       57.08      3.73 o 
   5  -1   6       42.34       42.77      4.34 o 
   6  -1   6       63.28       64.82      7.13 o 
   7  -1   6       26.17       39.02      6.73 o 
   8  -1   6        0.12        2.14      3.41 o 
  -8   0   6       14.31       18.78      8.67 o 
  -7   0   6       62.61       61.48      6.24 o 
  -6   0   6       77.11       70.54      5.69 o 
  -5   0   6       18.04       22.84      3.01 o 
  -4   0   6        1.51        3.64      1.43 o 
  -3   0   6      147.52      145.59      4.99 o 
  -2   0   6       33.93       33.21      2.25 o 
  -1   0   6       11.81       11.21      1.31 o 
   0   0   6       10.39       12.22      1.35 o 
   1   0   6      418.25      390.80      9.51 o 
   2   0   6        4.32        4.70      1.20 o 
   3   0   6      726.72      725.34     12.26 o 
   4   0   6      540.00      517.56     11.67 o 
   5   0   6       12.15       14.90      4.33 o 
   6   0   6      148.36      133.77     10.22 o 
   7   0   6        0.00        6.13      3.90 o 
   8   0   6       12.94       10.47      5.66 o 
  -8   1   6       15.52       22.04      8.67 o 
  -7   1   6      230.30      223.62     12.93 o 
  -6   1   6       54.73       55.83      4.07 o 
  -5   1   6       57.63       59.08      3.96 o 
  -4   1   6      650.38      628.24     14.07 o 
  -3   1   6      871.40      870.41     14.51 o 
  -2   1   6      566.16      572.10     13.08 o 
  -1   1   6     2471.29     2417.83     43.10 o 
   0   1   6      811.22      859.92     36.09 o 
   1   1   6        2.35        4.08      1.12 o 
   2   1   6        0.18        2.07      1.07 o 
   3   1   6      661.71      604.75     11.28 o 
   4   1   6      158.79      151.33      6.12 o 
   5   1   6       13.47       16.66      3.62 o 
   6   1   6       49.04       64.74      7.27 o 
   7   1   6       83.56       83.01      8.64 o 
  -8   2   6        2.91        7.99      3.38 o 
  -7   2   6      130.84      114.12      9.09 o 
  -6   2   6       92.69       98.09      7.34 o 
  -5   2   6        0.73        3.14      1.65 o 
  -4   2   6        0.97        1.26      1.12 o 
  -3   2   6      707.03      656.56     10.74 o 
  -2   2   6        0.01        1.63      0.87 o 
  -1   2   6      335.67      351.64     11.04 o 
   0   2   6      264.47      267.39      7.25 o 
   1   2   6      120.40      117.37      4.33 o 
   2   2   6     1021.00      978.52     13.45 o 
   3   2   6        5.29        5.76      1.51 o 
   4   2   6       61.30       56.88      4.84 o 
   5   2   6       30.56       31.77      3.85 o 
   6   2   6        0.29        0.74      2.77 o 
   7   2   6        0.25        3.60      3.24 o 
  -8   3   6        9.08       10.71      6.91 o 
  -7   3   6       29.74       34.50      5.23 o 
  -6   3   6        7.60       11.66      2.99 o 
  -5   3   6     1090.71     1114.19     20.70 o 
  -4   3   6       43.30       42.77      4.04 o 
  -3   3   6       28.20       30.74      3.31 o 
  -2   3   6      402.33      436.47     11.38 o 
  -1   3   6      118.87      121.33      5.81 o 
   0   3   6      200.42      198.06      7.40 o 
   1   3   6       14.42       15.77      1.80 o 
   2   3   6       48.78       43.80      3.04 o 
   3   3   6       35.89       36.50      3.71 o 
   4   3   6        0.87        3.21      1.84 o 
   5   3   6       47.53       48.32      5.07 o 
   6   3   6      112.32      110.00      9.25 o 
  -8   4   6      107.40      108.03     15.07 o 
  -7   4   6       27.54       31.55      5.49 o 
  -6   4   6       13.83       16.18      4.32 o 
  -5   4   6      124.99      104.53      8.18 o 
  -4   4   6      259.99      252.50      9.51 o 
  -3   4   6      118.28      107.40      6.29 o 
  -2   4   6       28.02       27.12      3.26 o 
  -1   4   6      119.14      121.80      6.35 o 
   0   4   6      863.24      885.11     24.38 o 
   1   4   6      122.05      114.39      6.03 o 
   2   4   6       63.15       59.81      4.52 o 
   3   4   6      136.80      132.89      9.66 o 
   4   4   6       33.78       32.99      5.41 o 
   5   4   6      140.09      130.48     10.81 o 
   6   4   6       12.39       17.11      8.39 o 
  -8   5   6       69.24       80.87     12.01 o 
  -7   5   6        0.36        1.28      2.70 o 
  -6   5   6        5.59        3.91      2.40 o 
  -5   5   6      160.35      146.08      7.81 o 
  -4   5   6      750.57      694.91     31.49 o 
  -3   5   6        3.95        4.79      2.10 o 
  -2   5   6       25.96       27.11      3.44 o 
  -1   5   6      368.19      330.21     10.74 o 
   0   5   6        0.11       -0.55      1.22 o 
   1   5   6        0.01        0.78      1.42 o 
   2   5   6      206.99      183.26     11.14 o 
   3   5   6       59.66       50.90      8.09 o 
   4   5   6       22.79       23.57      5.80 o 
   5   5   6        1.26        6.72      3.64 o 
  -7   6   6       87.80       80.90      8.02 o 
  -6   6   6      197.61      174.30     12.10 o 
  -5   6   6       59.82       47.87      4.68 o 
  -4   6   6        8.45       11.57      3.07 o 
  -3   6   6       44.42       50.89      5.18 o 
  -2   6   6      121.65      112.16      6.73 o 
  -1   6   6        3.26        5.40      2.17 o 
   0   6   6       15.65       20.57      3.53 o 
   1   6   6        7.26       11.28      3.65 o 
   2   6   6      228.82      203.97     12.64 o 
   3   6   6      141.03      151.61     11.56 o 
   4   6   6        6.23        9.96      5.05 o 
  -7   7   6       12.34       12.46      3.92 o 
  -6   7   6      130.12      128.19     10.54 o 
  -5   7   6        8.52        6.31      2.93 o 
  -4   7   6        1.46       -0.57      2.00 o 
  -3   7   6      241.64      238.04     10.56 o 
  -2   7   6      101.95      105.01      6.81 o 
  -1   7   6       88.33       84.84      5.48 o 
   0   7   6        3.89        5.64      2.44 o 
   1   7   6      107.93      101.40     10.64 o 
   2   7   6       15.51       25.70      5.97 o 
   3   7   6        8.40       10.67      4.27 o 
  -6   8   6       11.36       19.30      5.00 o 
  -5   8   6        7.01        7.23      3.39 o 
  -4   8   6       11.51       14.44      3.45 o 
  -3   8   6        9.54       10.88      3.46 o 
  -2   8   6       98.66      101.75      7.13 o 
  -1   8   6       11.07       15.65      3.45 o 
   0   8   6       31.81       38.83      6.19 o 
   1   8   6       22.83       35.76      6.43 o 
   2   8   6       86.59       79.89      8.55 o 
  -5   9   6        4.18       11.11      3.81 o 
  -4   9   6        2.34        6.46      2.74 o 
  -3   9   6       40.65       50.98      5.30 o 
  -2   9   6       24.75       28.68      4.17 o 
  -1   9   6        3.36        3.54      3.40 o 
   0   9   6        0.15        3.61      3.27 o 
   1   9   6        5.96       11.96      5.02 o 
   3 -12   7      152.00      179.54     20.80 o 
  -2 -11   7       38.99       40.13      6.26 o 
  -1 -11   7        0.13        4.23      3.28 o 
   0 -11   7        2.23       10.18      3.99 o 
   1 -11   7        0.06        0.70      3.94 o 
   2 -11   7       12.91       26.62      8.63 o 
   3 -11   7       22.67       35.57     11.32 o 
   4 -11   7       35.40       46.00     10.85 o 
   5 -11   7        1.12       19.15      8.30 o 
  -3 -10   7       39.33       39.86      8.90 o 
  -2 -10   7        5.41        7.83      3.39 o 
  -1 -10   7       83.16       85.87     18.83 o 
   0 -10   7       25.41       31.26      6.52 o 
   1 -10   7      163.07      175.62     12.42 o 
   2 -10   7        6.03        7.38      4.61 o 
   3 -10   7        5.81        8.36      3.65 o 
   4 -10   7      205.51      199.17     10.37 o 
   5 -10   7        5.02        7.68      2.88 o 
   6 -10   7        5.70        8.65      3.36 o 
  -4  -9   7       82.38       85.65     15.74 o 
  -3  -9   7       31.96       38.48      5.81 o 
  -2  -9   7        5.11        5.06      4.34 o 
  -1  -9   7       77.87       70.87     10.20 o 
   0  -9   7       64.45       70.26      5.81 o 
   1  -9   7      109.14       96.11      8.07 o 
   2  -9   7       51.34       57.01      7.56 o 
   3  -9   7      316.92      320.98     12.68 o 
   4  -9   7       40.83       43.66      4.77 o 
   5  -9   7       58.75       62.64      5.96 o 
   6  -9   7        7.26       13.41      3.77 o 
   7  -9   7        0.09        1.68      2.57 o 
  -5  -8   7       89.93       79.04      8.66 o 
  -4  -8   7        3.40        4.14      5.63 o 
  -3  -8   7        0.69       -0.16      2.33 o 
  -2  -8   7       22.92       21.08      5.08 o 
  -1  -8   7        7.11        8.35      3.51 o 
   0  -8   7      176.29      173.00      8.71 o 
   1  -8   7       57.36       64.97      5.36 o 
   2  -8   7       20.69       27.73      3.48 o 
   3  -8   7       58.29       54.84      4.90 o 
   4  -8   7       58.41       64.44      5.70 o 
   5  -8   7       67.07       64.48      6.05 o 
   6  -8   7       30.37       31.81      4.67 o 
   7  -8   7      208.42      227.75     12.10 o 
  -6  -7   7        4.19       -1.47      6.56 o 
  -5  -7   7       11.03       16.31      4.52 o 
  -4  -7   7       33.94       35.76      6.09 o 
  -3  -7   7        6.65        6.10      2.89 o 
  -2  -7   7      134.52      114.17     12.68 o 
  -1  -7   7       11.79       14.78      3.09 o 
   0  -7   7      412.60      404.06     38.20 o 
   1  -7   7      629.70      597.35     12.29 o 
   2  -7   7       62.41       66.85      5.06 o 
   3  -7   7       47.23       48.65      4.49 o 
   4  -7   7      264.59      251.74     10.93 o 
   5  -7   7        0.42        5.17      2.26 o 
   6  -7   7        9.07       14.83      3.54 o 
   7  -7   7       53.60       51.55      6.03 o 
  -6  -6   7       43.55       49.93      6.97 o 
  -5  -6   7       50.08       57.08      8.53 o 
  -4  -6   7        4.29        4.99      2.77 o 
  -3  -6   7       87.00       88.48      7.82 o 
  -2  -6   7       65.81       62.12      6.13 o 
  -1  -6   7      106.69       97.07      5.94 o 
   0  -6   7      190.08      181.99      8.14 o 
   1  -6   7       26.71       24.69      3.64 o 
   2  -6   7        5.00        5.66      1.65 o 
   3  -6   7       71.98       76.07      7.37 o 
   4  -6   7       12.80       15.53      3.62 o 
   5  -6   7      220.66      216.57     10.27 o 
   6  -6   7       35.15       35.46      5.58 o 
   7  -6   7        8.32       12.15      4.07 o 
   8  -6   7       45.45       49.33      6.10 o 
  -7  -5   7       14.25       20.74      5.77 o 
  -6  -5   7       55.52       64.76      7.59 o 
  -5  -5   7      172.41      151.59     11.37 o 
  -4  -5   7       30.66       28.58      4.72 o 
  -3  -5   7       28.30       30.73      4.56 o 
  -2  -5   7      138.81      136.83      6.81 o 
  -1  -5   7      340.48      311.36     10.19 o 
   0  -5   7      164.88      151.66      4.92 o 
   1  -5   7      348.96      331.02      7.63 o 
   2  -5   7       50.77       61.68      3.62 o 
   3  -5   7        7.07        8.40      2.56 o 
   4  -5   7       49.47       43.01      4.50 o 
   5  -5   7       38.36       35.01      4.58 o 
   6  -5   7      103.80       93.34      7.11 o 
   7  -5   7      190.89      159.15     10.14 o 
   8  -5   7       26.30       23.12      7.54 o 
  -7  -4   7       26.33       31.01      6.14 o 
  -6  -4   7      206.64      216.04     13.74 o 
  -5  -4   7      111.50      117.11      9.46 o 
  -4  -4   7       31.62       28.20      4.54 o 
  -3  -4   7      306.01      312.81     14.68 o 
  -2  -4   7       12.21       15.61      2.93 o 
  -1  -4   7      261.29      295.45      9.34 o 
   0  -4   7       49.83       43.86      2.19 o 
   1  -4   7      106.32       96.46      3.61 o 
   2  -4   7      361.99      364.75      8.09 o 
   3  -4   7      119.54      103.58      8.67 o 
   4  -4   7       27.13       36.07      4.09 o 
   5  -4   7       14.00       16.36      3.60 o 
   6  -4   7       47.52       51.03      5.32 o 
   7  -4   7        3.97        4.07      2.66 o 
   8  -4   7       48.22       53.64      7.40 o 
  -7  -3   7        8.05       13.64      9.88 o 
  -6  -3   7      117.11      108.84     10.57 o 
  -5  -3   7      117.02      119.38      9.20 o 
  -4  -3   7        0.35        1.90      2.10 o 
  -3  -3   7      294.45      250.01     13.94 o 
  -2  -3   7      183.92      194.81     10.21 o 
  -1  -3   7      125.88      117.16      5.46 o 
   0  -3   7      301.98      271.88      8.57 o 
   1  -3   7       41.62       46.41      3.14 o 
   2  -3   7      479.03      487.12     11.93 o 
   3  -3   7       10.44       15.96      2.30 o 
   4  -3   7      400.62      353.15     12.68 o 
   5  -3   7        0.43        1.39      1.89 o 
   6  -3   7        7.49        5.66      2.47 o 
   7  -3   7       18.85       20.56      5.34 o 
   8  -3   7        7.87        8.33      4.16 o 
  -8  -2   7       83.31       66.60     11.27 o 
  -7  -2   7       14.94       18.64      5.03 o 
  -6  -2   7      174.51      172.92     11.13 o 
  -5  -2   7      653.61      687.60     37.66 o 
  -4  -2   7      336.36      323.05     10.51 o 
  -3  -2   7      217.31      209.31      6.18 o 
  -2  -2   7     3571.83     3478.18     45.83 o 
  -1  -2   7        0.31        1.44      1.06 o 
   0  -2   7      707.72      611.21     24.96 o 
   1  -2   7        0.05        2.01      0.93 o 
   2  -2   7      607.89      551.91     14.23 o 
   3  -2   7       70.80       71.73      4.21 o 
   4  -2   7        0.49        1.22      1.37 o 
   5  -2   7      158.15      143.65      7.85 o 
   6  -2   7       33.55       31.35      6.12 o 
   7  -2   7        4.72       12.46      4.20 o 
   8  -2   7       62.56       87.82      9.65 o 
  -8  -1   7       14.06       18.55      7.65 o 
  -7  -1   7      157.14      153.59     10.77 o 
  -6  -1   7      475.17      468.07     25.44 o 
  -5  -1   7       12.87       15.12      2.61 o 
  -4  -1   7      111.65      111.51      4.97 o 
  -3  -1   7       30.75       30.54      2.79 o 
  -2  -1   7       33.41       26.30      2.07 o 
  -1  -1   7       32.19       37.90      2.63 o 
   0  -1   7       43.26       42.65      4.34 o 
   1  -1   7      369.09      364.86      7.53 o 
   2  -1   7     1392.35     1254.33     15.25 o 
   3  -1   7      356.40      339.20      8.78 o 
   4  -1   7        2.98        5.38      1.64 o 
   5  -1   7       37.09       38.06      4.13 o 
   6  -1   7       67.41       72.23      7.47 o 
   7  -1   7      198.02      189.43     13.02 o 
  -8   0   7        1.55        0.56      3.85 o 
  -7   0   7      127.20      122.91      9.63 o 
  -6   0   7       11.08       16.47      3.53 o 
  -5   0   7     1234.14     1216.35     26.77 o 
  -4   0   7      267.03      272.00      8.69 o 
  -3   0   7       47.43       45.77      2.98 o 
  -2   0   7      182.50      208.55     11.77 o 
  -1   0   7      403.64      357.52      6.57 o 
   0   0   7      207.06      230.50      9.78 o 
   1   0   7       78.92       83.68      5.17 o 
   2   0   7       17.18       16.65      2.25 o 
   3   0   7       20.92       20.36      2.35 o 
   4   0   7      253.02      233.71      7.89 o 
   5   0   7        0.07        1.61      2.25 o 
   6   0   7      221.14      186.95     12.06 o 
   7   0   7        1.01        5.08      3.64 o 
  -8   1   7      169.55      187.45     17.25 o 
  -7   1   7       59.00       63.83     13.10 o 
  -6   1   7      100.74       94.46      5.26 o 
  -5   1   7      423.28      402.21     10.07 o 
  -4   1   7      934.60      883.11     14.84 o 
  -3   1   7       78.29       82.17      3.96 o 
  -2   1   7       47.39       43.24      2.73 o 
  -1   1   7      212.54      171.86      4.96 o 
   0   1   7        1.10        1.74      0.90 o 
   1   1   7      333.01      313.64     13.32 o 
   2   1   7      147.55      147.57      7.34 o 
   3   1   7        1.74        2.47      1.37 o 
   4   1   7       94.77       97.70      6.46 o 
   5   1   7      185.50      160.05     10.35 o 
   6   1   7       36.18       44.74      5.97 o 
   7   1   7       37.52       51.40      6.96 o 
  -7   2   7       33.34       23.37      7.79 o 
  -6   2   7      234.70      221.64     14.64 o 
  -5   2   7       24.25       26.82      2.86 o 
  -4   2   7      696.96      615.59     13.70 o 
  -3   2   7      337.66      309.90      7.49 o 
  -2   2   7      262.47      221.80      5.86 o 
  -1   2   7       58.13       72.80      3.24 o 
   0   2   7      120.49      107.28      4.06 o 
   1   2   7      249.85      232.29      6.35 o 
   2   2   7      174.33      153.66      5.55 o 
   3   2   7       16.53       21.00      2.52 o 
   4   2   7       57.20       53.46      4.80 o 
   5   2   7        0.02        1.71      2.01 o 
   6   2   7        5.42       13.15      4.06 o 
   7   2   7        4.05        5.81      3.50 o 
  -7   3   7       29.52       33.00      4.97 o 
  -6   3   7      339.74      327.75     12.82 o 
  -5   3   7      339.35      322.20     11.24 o 
  -4   3   7       39.00       38.27      3.95 o 
  -3   3   7      204.88      196.34      8.05 o 
  -2   3   7      117.56       97.01      5.56 o 
  -1   3   7      210.40      192.03     15.56 o 
   0   3   7        5.25        4.97      1.86 o 
   1   3   7        1.03        1.27      1.34 o 
   2   3   7        1.21        0.08      1.27 o 
   3   3   7       98.13       88.12      7.78 o 
   4   3   7        0.79        5.68      3.47 o 
   5   3   7        7.80       11.74      4.49 o 
   6   3   7        0.54        4.68      5.52 o 
  -8   4   7       15.94       20.08      4.17 o 
  -7   4   7        4.25        4.55      3.19 o 
  -6   4   7      179.29      151.81     10.49 o 
  -5   4   7      250.85      231.56      9.71 o 
  -4   4   7       15.43       12.71      3.10 o 
  -3   4   7      433.98      391.48     12.01 o 
  -2   4   7        7.33       11.06      2.87 o 
  -1   4   7      232.52      216.14      8.70 o 
   0   4   7      165.03      156.58      8.86 o 
   1   4   7       65.15       60.36      4.62 o 
   2   4   7      143.48      145.99      7.34 o 
   3   4   7       54.43       50.66      6.84 o 
   4   4   7        5.50        9.50      5.91 o 
   5   4   7       81.79       86.27      9.13 o 
  -7   5   7        8.54       12.00      4.11 o 
  -6   5   7       31.95       31.32      5.47 o 
  -5   5   7       54.67       58.43      6.28 o 
  -4   5   7       35.39       33.82      3.77 o 
  -3   5   7       54.16       58.04      4.92 o 
  -2   5   7        0.47        2.25      1.91 o 
  -1   5   7       23.95       25.60      3.56 o 
   0   5   7       44.30       44.47      4.27 o 
   1   5   7      207.79      210.81      9.35 o 
   2   5   7        8.72        7.50      3.70 o 
   3   5   7      104.76      108.64      9.49 o 
   4   5   7        0.07        3.52      3.14 o 
   5   5   7       26.26       26.13      6.47 o 
  -7   6   7       13.74       16.16      4.44 o 
  -6   6   7        3.82        8.45      3.45 o 
  -5   6   7        2.49        5.45      2.36 o 
  -4   6   7       16.95       23.24      3.96 o 
  -3   6   7      506.75      495.54     35.72 o 
  -2   6   7      148.46      146.75      8.13 o 
  -1   6   7      126.25      125.04      7.47 o 
   0   6   7      136.59      137.23      7.79 o 
   1   6   7       75.02       94.18      8.93 o 
   2   6   7        1.05        3.84      2.75 o 
   3   6   7       19.34       22.87      6.04 o 
   4   6   7       14.74       14.54      4.70 o 
  -6   7   7       17.07       22.17      5.23 o 
  -5   7   7        6.12        4.85      2.85 o 
  -4   7   7      148.48      154.06      9.80 o 
  -3   7   7       35.32       50.62      5.05 o 
  -2   7   7      134.32      133.59      8.00 o 
  -1   7   7      164.81      157.82      8.54 o 
   0   7   7      104.65      116.36      7.63 o 
   1   7   7       26.49       28.57      5.53 o 
   2   7   7      118.02      124.50     10.99 o 
   3   7   7       21.52       32.61      7.12 o 
  -5   8   7        0.02       -0.01      2.22 o 
  -4   8   7       16.35       26.05      6.36 o 
  -3   8   7       69.10       77.24      6.37 o 
  -2   8   7      123.90      120.33      7.89 o 
  -1   8   7        1.42        3.41      2.40 o 
   0   8   7        3.76        7.79      3.91 o 
   1   8   7       14.96       23.20      5.88 o 
   2   8   7        1.86        6.01      3.32 o 
  -4   9   7        2.65        2.65      2.74 o 
  -3   9   7       36.09       46.20      5.20 o 
  -2   9   7       92.38      102.17      6.69 o 
  -1   9   7        0.00        5.00      6.33 o 
   2 -12   8        0.31        6.17      6.45 o 
   3 -12   8       38.94       64.55     13.26 o 
  -1 -11   8        2.07        9.49      3.47 o 
   0 -11   8       20.82       24.66     11.48 o 
   1 -11   8        0.37        2.60      3.34 o 
   2 -11   8       24.85       32.42      8.56 o 
   3 -11   8        0.01        5.35      5.43 o 
   4 -11   8       56.50       68.30      8.15 o 
   5 -11   8        5.95        8.17      3.82 o 
  -3 -10   8        6.11        7.96      3.81 o 
  -2 -10   8        0.00        1.89      2.64 o 
  -1 -10   8        8.71        8.39      3.59 o 
   0 -10   8        1.04        3.53      2.69 o 
   1 -10   8      225.91      220.30     14.34 o 
   2 -10   8        0.46       -3.68      2.45 o 
   3 -10   8      156.08      151.02     20.36 o 
   4 -10   8       34.63       39.80      6.63 o 
   5 -10   8       10.03       15.45      5.24 o 
   6 -10   8       12.08       21.82      6.18 o 
  -4  -9   8      278.28      251.31     15.98 o 
  -3  -9   8        6.86        9.13      3.89 o 
  -2  -9   8       13.70       21.63      5.05 o 
  -1  -9   8      105.93      117.14     14.72 o 
   0  -9   8      147.89      134.95      8.40 o 
   1  -9   8       13.06       17.13      3.65 o 
   2  -9   8      113.67      123.68     12.27 o 
   3  -9   8       63.91       53.38      7.10 o 
   4  -9   8       16.70       25.88      5.26 o 
   5  -9   8      119.99      117.02     10.92 o 
   6  -9   8       13.18       11.82      3.58 o 
  -5  -8   8       39.82       44.47      7.42 o 
  -4  -8   8        2.56        1.96      5.29 o 
  -3  -8   8       15.13       19.62      5.33 o 
  -2  -8   8      151.26      156.38     11.33 o 
  -1  -8   8       55.81       60.48      7.56 o 
   0  -8   8       76.31       86.04      6.81 o 
   1  -8   8       47.21       53.70      4.99 o 
   2  -8   8       18.09       19.13      4.57 o 
   3  -8   8      308.19      291.64     15.70 o 
   4  -8   8      177.78      171.88     12.22 o 
   5  -8   8      103.89      112.20      7.96 o 
   6  -8   8        1.60        5.54      2.90 o 
   7  -8   8        0.04        1.92      3.14 o 
  -5  -7   8       42.42       37.99      6.61 o 
  -4  -7   8        2.02        3.44      2.89 o 
  -3  -7   8      372.67      332.21     16.61 o 
  -2  -7   8        0.01        4.23      2.71 o 
  -1  -7   8        0.40        5.08      2.09 o 
   0  -7   8      165.41      168.19      8.68 o 
   1  -7   8       29.79       31.52      3.74 o 
   2  -7   8       12.01       15.80      4.33 o 
   3  -7   8        8.51        8.40      3.65 o 
   4  -7   8       47.61       45.49      5.14 o 
   5  -7   8       57.66       59.06      5.70 o 
   6  -7   8        3.38        7.65      3.00 o 
   7  -7   8        0.11        1.42      2.66 o 
  -6  -6   8       71.81       81.03      9.37 o 
  -5  -6   8       19.40       28.73      5.54 o 
  -4  -6   8        2.32        6.80      3.14 o 
  -3  -6   8        0.07        0.36      2.16 o 
  -2  -6   8      171.30      149.43      7.62 o 
  -1  -6   8       61.67       68.51      5.19 o 
   0  -6   8      528.73      515.19     16.36 o 
   1  -6   8      165.78      148.75      7.32 o 
   2  -6   8      262.12      262.41      9.53 o 
   3  -6   8      147.81      140.76     11.55 o 
   4  -6   8       39.83       42.32      4.48 o 
   5  -6   8       11.77       11.09      3.26 o 
   6  -6   8       21.96       24.62      4.52 o 
   7  -6   8        1.04        1.78      4.44 o 
  -6  -5   8        2.33        6.00      3.90 o 
  -5  -5   8       22.09       28.43      6.29 o 
  -4  -5   8        6.96        8.60      3.44 o 
  -3  -5   8      197.77      174.10     10.82 o 
  -2  -5   8      412.12      418.75     12.30 o 
  -1  -5   8      645.56      603.78     24.99 o 
   0  -5   8       95.20       96.60      6.35 o 
   1  -5   8      927.28      883.44     17.71 o 
   2  -5   8      368.69      371.45      9.69 o 
   3  -5   8       88.25       76.56      5.49 o 
   4  -5   8        5.08       11.61      3.48 o 
   5  -5   8       31.95       39.97      4.63 o 
   6  -5   8        3.00        5.80      2.42 o 
   7  -5   8        0.20        4.02      2.71 o 
   8  -5   8       31.83       41.61      6.73 o 
  -7  -4   8       34.54       45.66      6.63 o 
  -6  -4   8      366.67      324.56     16.69 o 
  -5  -4   8      142.18      135.75     10.28 o 
  -4  -4   8       69.51       79.44      7.56 o 
  -3  -4   8       65.84       63.80      8.27 o 
  -2  -4   8       12.13       15.64      3.04 o 
  -1  -4   8        8.62        9.82      2.43 o 
   0  -4   8        3.87        3.59      1.85 o 
   1  -4   8      378.22      381.69     10.75 o 
   2  -4   8      537.94      505.15     10.08 o 
   3  -4   8       20.12       24.15      3.23 o 
   4  -4   8        3.27        6.19      2.53 o 
   5  -4   8       13.54       25.21      3.77 o 
   6  -4   8       44.48       51.62      5.52 o 
   7  -4   8      127.46      123.03     12.31 o 
   8  -4   8      124.51      128.00     14.96 o 
  -7  -3   8        0.26        3.78      6.08 o 
  -6  -3   8       15.78       21.29      5.29 o 
  -5  -3   8      360.63      359.59     16.49 o 
  -4  -3   8       13.44       20.82      4.92 o 
  -3  -3   8      194.23      187.61      7.80 o 
  -2  -3   8      151.50      150.45      6.61 o 
  -1  -3   8        4.88        7.25      2.06 o 
   0  -3   8      272.36      285.98      9.16 o 
   1  -3   8       10.05       12.90      1.81 o 
   2  -3   8      440.84      414.24      8.90 o 
   3  -3   8      178.55      183.69      6.38 o 
   4  -3   8      132.68      135.22      7.47 o 
   5  -3   8       46.48       42.36      4.59 o 
   6  -3   8       10.27       11.34      3.28 o 
   7  -3   8        0.71        9.33      3.82 o 
  -7  -2   8       53.43       59.44      9.11 o 
  -6  -2   8      105.91      100.80      8.94 o 
  -5  -2   8      658.52      643.16     22.14 o 
  -4  -2   8      130.15      123.17      6.33 o 
  -3  -2   8       38.02       43.76      3.80 o 
  -2  -2   8      436.57      400.53     10.69 o 
  -1  -2   8       49.58       38.28      3.44 o 
   0  -2   8       48.14       52.03      4.01 o 
   1  -2   8     1050.94     1032.10     12.99 o 
   2  -2   8      323.20      294.81      7.61 o 
   3  -2   8      277.72      274.08     10.00 o 
   4  -2   8       74.54       66.45      5.97 o 
   5  -2   8        3.66        4.39      2.33 o 
   6  -2   8        0.01       -0.72      2.68 o 
   7  -2   8        0.46        3.71      3.26 o 
  -8  -1   8        3.94        7.93      4.82 o 
  -7  -1   8       76.18       89.60      8.48 o 
  -6  -1   8       62.34       69.15      7.39 o 
  -5  -1   8      104.71      107.17      6.29 o 
  -4  -1   8      248.67      234.91      8.76 o 
  -3  -1   8        5.41        9.31      2.25 o 
  -2  -1   8       57.74       52.31      3.82 o 
  -1  -1   8       51.69       58.00      3.99 o 
   0  -1   8        2.78        1.87      1.00 o 
   1  -1   8       10.92       10.26      1.71 o 
   2  -1   8      760.77      712.52     12.11 o 
   3  -1   8       24.82       30.23      2.92 o 
   4  -1   8        7.73       12.20      2.95 o 
   5  -1   8       44.61       48.96      5.68 o 
   6  -1   8        0.78        1.94      2.60 o 
   7  -1   8      166.86      174.67     12.66 o 
  -8   0   8       32.02       30.14      7.00 o 
  -7   0   8       27.06       36.11      6.28 o 
  -6   0   8      129.65      127.38      9.79 o 
  -5   0   8      263.50      254.24      9.47 o 
  -4   0   8       10.12       11.15      2.87 o 
  -3   0   8      212.36      199.41      7.64 o 
  -2   0   8      375.35      358.09      7.65 o 
  -1   0   8      520.93      483.75     18.36 o 
   0   0   8       62.23       64.30      3.20 o 
   1   0   8      121.16      103.96      4.42 o 
   2   0   8      172.56      165.91      8.59 o 
   3   0   8       53.86       53.26      3.78 o 
   4   0   8        2.50        2.87      1.64 o 
   5   0   8        0.98        6.26      2.88 o 
   6   0   8        1.63        7.16      3.33 o 
   7   0   8       20.79       29.59      6.66 o 
  -7   1   8        6.52        9.23      3.44 o 
  -6   1   8       48.21       48.40      9.50 o 
  -5   1   8      185.76      176.77      7.94 o 
  -4   1   8      128.44      118.39      5.30 o 
  -3   1   8        6.22        7.20      1.71 o 
  -2   1   8      161.32      147.81      5.08 o 
  -1   1   8       59.32       62.21      3.11 o 
   0   1   8        2.09        3.14      1.19 o 
   1   1   8      869.46      846.51     38.01 o 
   2   1   8      118.71      118.41      5.05 o 
   3   1   8        4.70        6.09      1.76 o 
   4   1   8       11.56       11.59      2.90 o 
   5   1   8       81.90       71.58      7.14 o 
   6   1   8       28.74       21.87      5.28 o 
   7   1   8        5.54       23.40      5.99 o 
  -7   2   8       92.22      106.39     10.71 o 
  -6   2   8      307.97      310.10     18.71 o 
  -5   2   8      138.68      150.68      7.63 o 
  -4   2   8        3.64        7.69      2.39 o 
  -3   2   8      194.43      174.26      9.31 o 
  -2   2   8      146.31      126.95      6.15 o 
  -1   2   8      107.26      120.25      8.96 o 
   0   2   8        0.00        1.63      1.39 o 
   1   2   8        3.35        4.49      1.75 o 
   2   2   8       55.39       58.73      3.75 o 
   3   2   8       56.12       58.33      4.00 o 
   4   2   8        0.04        3.25      1.94 o 
   5   2   8        5.92        7.02      3.16 o 
   6   2   8        0.00       -2.54      2.85 o 
  -7   3   8       20.37       26.11      5.47 o 
  -6   3   8      105.80      112.10      8.39 o 
  -5   3   8       44.65       40.38      4.28 o 
  -4   3   8      330.91      319.90     14.08 o 
  -3   3   8      135.03      128.14      9.86 o 
  -2   3   8       13.59       16.19      3.15 o 
  -1   3   8      727.44      687.79     26.41 o 
   0   3   8       17.68       26.30      3.55 o 
   1   3   8      255.90      249.23      9.49 o 
   2   3   8        8.67       11.25      3.20 o 
   3   3   8      124.83      121.21      9.50 o 
   4   3   8       41.79       43.09      5.87 o 
   5   3   8       11.44       20.47      5.82 o 
   6   3   8       25.56       29.49      9.32 o 
  -7   4   8       22.13       28.94      6.77 o 
  -6   4   8        3.94        8.26      3.39 o 
  -5   4   8       69.10       74.44      5.63 o 
  -4   4   8      419.07      423.91     24.73 o 
  -3   4   8        5.60        8.73      2.53 o 
  -2   4   8       11.28       11.72      2.86 o 
  -1   4   8      352.82      348.31     27.77 o 
   0   4   8        0.83        1.34      1.66 o 
   1   4   8      305.80      272.33     10.32 o 
   2   4   8       42.38       43.21      6.23 o 
   3   4   8      172.23      180.99     12.12 o 
   4   4   8        0.08       12.09      4.39 o 
   5   4   8       27.88       32.62      6.55 o 
  -7   5   8       27.87       25.32      7.65 o 
  -6   5   8       29.05       30.39      4.82 o 
  -5   5   8        0.49        2.73      1.98 o 
  -4   5   8       23.57       28.68      3.78 o 
  -3   5   8        3.45        6.66      2.42 o 
  -2   5   8      209.52      202.40      9.12 o 
  -1   5   8        6.35       10.53      2.90 o 
   0   5   8        8.60        7.22      2.55 o 
   1   5   8       14.50       19.17      3.61 o 
   2   5   8      118.32      135.58     10.38 o 
   3   5   8       28.35       34.71      5.52 o 
   4   5   8        5.25       12.03      4.56 o 
  -6   6   8       62.71       66.14      7.13 o 
  -5   6   8       11.78       19.71      3.54 o 
  -4   6   8       90.50       87.75      6.40 o 
  -3   6   8      655.95      631.35     17.25 o 
  -2   6   8        4.94        7.41      2.76 o 
  -1   6   8       67.59       63.63      5.37 o 
   0   6   8       90.66       95.67      6.77 o 
   1   6   8        3.62        9.22      3.45 o 
   2   6   8        7.19        7.57      3.35 o 
   3   6   8       54.64       57.41      9.65 o 
  -6   7   8        0.06        8.11      2.97 o 
  -5   7   8        8.54       11.77      3.78 o 
  -4   7   8        6.07        9.63      2.99 o 
  -3   7   8      144.12      138.31     11.29 o 
  -2   7   8       36.16       43.63      4.66 o 
  -1   7   8      180.33      172.53      9.37 o 
   0   7   8      113.52      128.44      8.04 o 
   1   7   8       61.98       62.53      7.65 o 
   2   7   8       25.81       24.66      6.00 o 
  -4   8   8      130.72      122.35     10.49 o 
  -3   8   8      125.50      124.97      9.21 o 
  -2   8   8        3.24        5.56      2.35 o 
  -1   8   8        2.22        3.15      2.33 o 
   0   8   8        0.11        6.78      3.41 o 
   1   8   8       30.79       37.39      6.27 o 
  -1 -11   9        1.22        0.01      2.59 o 
   0 -11   9        9.66       17.90      6.54 o 
   1 -11   9       51.57       47.21      8.30 o 
   2 -11   9       40.66       57.00      7.23 o 
   3 -11   9       72.46       85.76     11.48 o 
   4 -11   9       91.64       98.45     10.18 o 
  -3 -10   9       23.00       27.31      5.83 o 
  -2 -10   9        5.51        8.98      3.59 o 
  -1 -10   9       63.67       64.47      7.24 o 
   0 -10   9       39.81       40.73      6.00 o 
   1 -10   9        1.58        7.17      2.86 o 
   2 -10   9       94.42      106.50      9.86 o 
   3 -10   9      250.11      255.94     15.86 o 
   4 -10   9       31.79       37.74     15.21 o 
   5 -10   9      112.92      132.13     12.04 o 
  -4  -9   9       82.57       82.90      9.23 o 
  -3  -9   9        3.23        0.47      2.85 o 
  -2  -9   9       87.06       78.68     16.81 o 
  -1  -9   9       39.42       36.09      5.73 o 
   0  -9   9       14.48       24.69      5.65 o 
   1  -9   9       21.47       28.97      6.52 o 
   2  -9   9       14.41       22.55      5.48 o 
   3  -9   9        8.18        8.39      3.07 o 
   4  -9   9       13.21       11.71      9.23 o 
   5  -9   9        0.83       -0.89      2.84 o 
   6  -9   9        3.42        9.29      4.52 o 
  -4  -8   9        6.91       12.97      4.67 o 
  -3  -8   9      201.60      173.39     12.31 o 
  -2  -8   9      351.50      308.49     38.00 o 
  -1  -8   9        4.84        7.06      3.28 o 
   0  -8   9       82.67       86.00      6.46 o 
   1  -8   9       92.76      102.34     12.42 o 
   2  -8   9       63.94       67.57      7.51 o 
   3  -8   9      204.76      208.36     13.59 o 
   4  -8   9        2.69        9.74      3.68 o 
   5  -8   9      125.67      123.40     11.00 o 
   6  -8   9        5.95        7.03      3.94 o 
   7  -8   9       39.39       53.62      7.58 o 
  -5  -7   9       32.15       37.95      6.09 o 
  -4  -7   9       18.69       25.30      5.78 o 
  -3  -7   9      142.84      132.03     13.96 o 
  -2  -7   9        2.89        9.27      3.59 o 
  -1  -7   9        6.74       14.18      3.16 o 
   0  -7   9      120.96      116.37      7.22 o 
   1  -7   9        0.08        1.86      1.90 o 
   2  -7   9        0.00        2.07      2.65 o 
   3  -7   9      152.49      136.92     13.40 o 
   4  -7   9       34.09       43.40      6.38 o 
   5  -7   9       70.37       55.17      7.21 o 
   6  -7   9       50.05       51.71      7.20 o 
   7  -7   9        7.41        6.43      3.47 o 
  -6  -6   9        1.78        4.24      3.26 o 
  -5  -6   9      165.14      163.76     12.42 o 
  -4  -6   9        6.45       12.81      4.46 o 
  -3  -6   9       17.30       18.15      4.74 o 
  -2  -6   9      259.85      262.54     10.54 o 
  -1  -6   9        1.02        2.01      2.39 o 
   0  -6   9       89.29       82.38      7.81 o 
   1  -6   9       11.53       15.68      3.33 o 
   2  -6   9      135.65      136.54      9.58 o 
   3  -6   9      293.87      273.54     14.22 o 
   4  -6   9        1.70        2.05      2.42 o 
   5  -6   9      229.87      200.92     13.36 o 
   6  -6   9        0.27        2.71      2.18 o 
   7  -6   9       22.27       29.66      4.97 o 
  -6  -5   9       23.62       18.48      5.54 o 
  -5  -5   9      190.20      176.75     12.47 o 
  -4  -5   9      113.83      121.69      9.91 o 
  -3  -5   9        8.87       13.36      4.07 o 
  -2  -5   9        1.64        3.87      1.90 o 
  -1  -5   9      297.87      282.62     10.41 o 
   0  -5   9      132.46      127.29      6.98 o 
   1  -5   9        3.34        5.57      1.99 o 
   2  -5   9      150.77      145.18     10.31 o 
   3  -5   9       32.48       26.56      4.93 o 
   4  -5   9       83.90       73.87      7.76 o 
   5  -5   9      134.32      118.95      7.88 o 
   6  -5   9       56.24       57.65      5.84 o 
   7  -5   9        0.70        2.99      2.53 o 
  -7  -4   9       15.99       17.00      4.92 o 
  -6  -4   9      115.18      103.77      9.58 o 
  -5  -4   9       48.09       48.06      6.35 o 
  -4  -4   9       29.03       29.71      4.86 o 
  -3  -4   9       37.58       39.91      4.12 o 
  -2  -4   9      251.30      227.62     10.08 o 
  -1  -4   9       35.56       28.67      3.49 o 
   0  -4   9      147.50      137.90      7.19 o 
   1  -4   9       49.78       41.34      3.82 o 
   2  -4   9       69.14       67.44      4.85 o 
   3  -4   9       25.21       27.21      4.80 o 
   4  -4   9      215.40      199.03      9.09 o 
   5  -4   9       14.21       23.73      4.68 o 
   6  -4   9       82.42       76.44      6.59 o 
   7  -4   9      295.02      342.10     18.71 o 
  -7  -3   9       18.90       38.58      6.49 o 
  -6  -3   9        1.12       -0.68      2.62 o 
  -5  -3   9       51.41       56.87     10.23 o 
  -4  -3   9       15.65       14.15      2.77 o 
  -3  -3   9        3.87        0.16      2.54 o 
  -2  -3   9      348.95      312.91      9.99 o 
  -1  -3   9       26.74       24.94      3.28 o 
   0  -3   9      129.20      105.48      5.93 o 
   1  -3   9       94.97       93.05      5.59 o 
   2  -3   9        0.81        1.59      1.81 o 
   3  -3   9       32.60       33.59      3.54 o 
   4  -3   9        0.81        2.60      2.07 o 
   5  -3   9       42.96       39.22      4.48 o 
   6  -3   9       52.34       45.31      4.90 o 
   7  -3   9       52.01       69.10      7.95 o 
  -7  -2   9       15.19       24.29      6.18 o 
  -6  -2   9      294.61      289.08     15.50 o 
  -5  -2   9      172.88      164.23     10.80 o 
  -4  -2   9      240.89      211.37      8.62 o 
  -3  -2   9      500.11      434.72     11.88 o 
  -2  -2   9       35.27       33.62      3.43 o 
  -1  -2   9       23.74       21.06      2.72 o 
   0  -2   9       16.49       19.44      3.41 o 
   1  -2   9      834.72      757.98     40.05 o 
   2  -2   9       27.97       28.94      2.76 o 
   3  -2   9        6.50        6.00      1.94 o 
   4  -2   9       17.72       18.56      3.70 o 
   5  -2   9       55.01       50.02      5.01 o 
   6  -2   9       39.44       44.48      6.05 o 
   7  -2   9       10.03       21.54      5.54 o 
  -7  -1   9      157.98      193.55     20.31 o 
  -6  -1   9      104.99      105.30      9.03 o 
  -5  -1   9      409.75      397.86     12.43 o 
  -4  -1   9        5.08        6.32      2.14 o 
  -3  -1   9       24.13       29.01      3.37 o 
  -2  -1   9       11.51       10.48      2.44 o 
  -1  -1   9       23.07       19.35      2.95 o 
   0  -1   9       12.38       14.36      2.59 o 
   1  -1   9      596.62      553.21     20.77 o 
   2  -1   9      296.54      260.34      7.69 o 
   3  -1   9      199.31      174.00      6.89 o 
   4  -1   9      341.42      282.27     17.66 o 
   5  -1   9      161.76      142.12      8.21 o 
   6  -1   9        2.76        8.24      3.90 o 
   7  -1   9       30.82       40.80      6.38 o 
  -7   0   9       11.07       19.46      4.76 o 
  -6   0   9       24.62       36.45     11.20 o 
  -5   0   9      136.96      140.65      7.37 o 
  -4   0   9       73.75       69.28      6.91 o 
  -3   0   9        0.08        0.88      1.36 o 
  -2   0   9      339.44      278.26      9.02 o 
  -1   0   9     1147.40     1064.77     17.64 o 
   0   0   9        2.40        3.56      1.63 o 
   1   0   9      346.60      308.79      7.85 o 
   2   0   9        4.22        6.92      1.88 o 
   3   0   9        3.60        8.10      2.08 o 
   4   0   9      172.85      183.51      7.43 o 
   5   0   9        7.79       24.09      4.72 o 
   6   0   9       16.95       31.29      6.53 o 
  -7   1   9       48.75       60.43     10.25 o 
  -6   1   9       48.08       62.30      6.38 o 
  -5   1   9       22.49       23.86      4.24 o 
  -4   1   9      278.71      266.28     12.51 o 
  -3   1   9       19.74       20.27      3.52 o 
  -2   1   9      127.61      123.26      5.92 o 
  -1   1   9      232.23      220.99      6.47 o 
   0   1   9       15.60       18.18      2.44 o 
   1   1   9      447.91      435.54      9.57 o 
   2   1   9       26.19       24.34      2.79 o 
   3   1   9       91.38      108.84      5.57 o 
   4   1   9       10.48       12.90      3.13 o 
   5   1   9      120.92      114.41      9.29 o 
   6   1   9        1.33        5.66      3.53 o 
  -7   2   9       14.13       12.85      4.17 o 
  -6   2   9       39.99       40.72      5.32 o 
  -5   2   9       39.91       45.65      5.51 o 
  -4   2   9        0.82       -0.24      2.05 o 
  -3   2   9       75.30       70.86      6.73 o 
  -2   2   9       73.91       60.43      5.32 o 
  -1   2   9       34.82       33.57      3.74 o 
   0   2   9       70.97       68.45      5.10 o 
   1   2   9        0.59        0.26      1.52 o 
   2   2   9       82.25       80.02      5.55 o 
   3   2   9       82.64       82.26      6.00 o 
   4   2   9       51.17       43.39      9.14 o 
   5   2   9       64.86       75.73     11.87 o 
   6   2   9       20.48       35.94      8.35 o 
  -7   3   9      141.60      132.91     13.08 o 
  -6   3   9       28.82       32.60      5.61 o 
  -5   3   9        2.88        3.47      2.17 o 
  -4   3   9       21.60       20.98      4.96 o 
  -3   3   9      105.56       97.68      6.59 o 
  -2   3   9       16.68       19.23      3.28 o 
  -1   3   9        6.56        8.82      2.65 o 
   0   3   9       69.99       70.81      5.33 o 
   1   3   9        2.97        3.92      2.04 o 
   2   3   9      180.23      172.64      8.29 o 
   3   3   9       33.22       29.76      5.41 o 
   4   3   9       26.00       32.66      5.37 o 
   5   3   9       47.88       50.32      9.74 o 
  -7   4   9       43.61       63.95      9.79 o 
  -6   4   9        1.47        6.45      3.01 o 
  -5   4   9       88.37       84.83      7.80 o 
  -4   4   9       23.20       31.10      4.83 o 
  -3   4   9       74.41       66.73      5.34 o 
  -2   4   9      132.09      135.17      7.42 o 
  -1   4   9      184.85      183.23      8.65 o 
   0   4   9       17.13       24.42      3.99 o 
   1   4   9      245.25      252.69     12.81 o 
   2   4   9       40.82       40.00      5.47 o 
   3   4   9      125.78      122.49     10.20 o 
   4   4   9      147.92      161.21     12.38 o 
  -6   5   9        2.06        1.48      3.48 o 
  -5   5   9       69.04       68.37      7.07 o 
  -4   5   9       46.48       64.31      5.44 o 
  -3   5   9        2.37        2.08      2.08 o 
  -2   5   9        4.27        5.72      2.45 o 
  -1   5   9        0.43        2.24      2.03 o 
   0   5   9      117.54      120.33      7.53 o 
   1   5   9      355.97      405.78     14.07 o 
   2   5   9       80.29       75.98      8.05 o 
   3   5   9       37.19       49.03      6.79 o 
   4   5   9        0.06        8.23      4.27 o 
  -6   6   9      139.96      166.53     16.79 o 
  -5   6   9        2.16        1.81      2.47 o 
  -4   6   9        3.38        9.18      2.82 o 
  -3   6   9       10.16       11.82      3.11 o 
  -2   6   9       24.02       25.92      4.65 o 
  -1   6   9       26.11       32.15      4.06 o 
   0   6   9      184.71      226.81     10.99 o 
   1   6   9       10.97       11.98      4.07 o 
   2   6   9       44.42       61.35      7.56 o 
   3   6   9       83.58       92.86      9.63 o 
  -5   7   9        6.73       16.40      3.53 o 
  -4   7   9        9.07       11.17      3.07 o 
  -3   7   9        0.40        1.33      1.97 o 
  -2   7   9       25.34       33.65      5.81 o 
  -1   7   9        0.62        7.47      2.83 o 
   0   7   9        1.39        4.41      3.61 o 
   1   7   9       63.68       78.12      8.67 o 
  -3   8   9       19.32       26.67      4.26 o 
  -2   8   9        8.86       11.28      3.87 o 
  -1   8   9       27.65       32.23      6.27 o 
  -1 -11  10       34.18       42.66     14.82 o 
   0 -11  10        0.09        0.79      4.03 o 
   1 -11  10       81.80       70.35     10.67 o 
   2 -11  10       11.06       18.49      7.14 o 
   3 -11  10       84.90       95.09     10.07 o 
   4 -11  10       18.15       17.83      5.30 o 
  -2 -10  10        0.01        4.08      3.66 o 
  -1 -10  10      151.56      173.41     27.62 o 
   0 -10  10        1.83        2.30      3.50 o 
   1 -10  10        8.76       17.22      4.66 o 
   2 -10  10      166.94      155.88     12.48 o 
   3 -10  10        6.54       10.99      5.98 o 
   4 -10  10        0.00        2.97      3.08 o 
   5 -10  10      145.95      159.98     13.54 o 
  -3  -9  10       13.91       24.88     11.25 o 
  -2  -9  10       25.22       23.18      5.48 o 
  -1  -9  10       68.06       58.89      6.77 o 
   0  -9  10       19.26       25.95      4.69 o 
   1  -9  10       57.78       66.30      6.20 o 
   2  -9  10        9.21       16.73      4.80 o 
   3  -9  10       80.08       95.00      9.50 o 
   4  -9  10       14.26        9.51      4.49 o 
   5  -9  10       69.04       62.36      8.22 o 
   6  -9  10        6.04       12.97      4.65 o 
  -4  -8  10       83.27       86.81      9.36 o 
  -3  -8  10       22.13       29.88      5.90 o 
  -2  -8  10      166.50      148.88     17.67 o 
  -1  -8  10        2.09        9.35      3.59 o 
   0  -8  10       11.29       20.30      4.19 o 
   1  -8  10      242.19      242.79     11.97 o 
   2  -8  10        1.69        1.24      5.91 o 
   3  -8  10       13.98       25.58      5.89 o 
   4  -8  10      257.11      255.64     23.65 o 
   5  -8  10        9.97       12.34      4.77 o 
   6  -8  10        7.50        6.39      4.28 o 
  -5  -7  10        5.14       11.51      3.94 o 
  -4  -7  10       41.58       42.85      6.18 o 
  -3  -7  10        2.46        3.33      2.74 o 
  -2  -7  10      154.34      131.98      9.77 o 
  -1  -7  10       36.55       34.76      4.05 o 
   0  -7  10       45.36       46.74      4.78 o 
   1  -7  10       17.86       22.38      3.59 o 
   2  -7  10       48.42       47.47      6.26 o 
   3  -7  10      262.87      254.24     14.87 o 
   4  -7  10       36.01       29.60      5.83 o 
   5  -7  10        3.84        1.98      2.92 o 
   6  -7  10       76.65       77.97      9.09 o 
  -5  -6  10       63.87       56.47      7.17 o 
  -4  -6  10        5.86        7.15      3.03 o 
  -3  -6  10        0.14        1.90      2.37 o 
  -2  -6  10        4.87        5.28      2.27 o 
  -1  -6  10        0.13        1.61      1.81 o 
   0  -6  10      266.21      269.63     11.14 o 
   1  -6  10       16.58       16.64      3.63 o 
   2  -6  10        4.41        7.46      3.32 o 
   3  -6  10        1.33        1.82      2.41 o 
   4  -6  10        3.06        3.12      2.96 o 
   5  -6  10      253.12      230.20     14.72 o 
   6  -6  10        2.31        3.15      3.15 o 
   7  -6  10       38.77       42.56      6.65 o 
  -6  -5  10       57.62       64.68      7.89 o 
  -5  -5  10        0.02       -0.93      2.52 o 
  -4  -5  10       43.72       45.41      6.10 o 
  -3  -5  10       64.96       79.18      7.80 o 
  -2  -5  10        3.63        5.86      2.29 o 
  -1  -5  10      107.22      100.28      6.70 o 
   0  -5  10        0.01        0.75      1.75 o 
   1  -5  10      149.64      149.86      7.78 o 
   2  -5  10       56.91       58.32      6.13 o 
   3  -5  10        7.12       13.62      4.42 o 
   4  -5  10        8.38       14.32      7.23 o 
   5  -5  10      122.37       95.10      9.26 o 
   6  -5  10       85.16       77.61      8.48 o 
   7  -5  10       26.89       33.68      7.10 o 
  -6  -4  10      178.55      147.64     11.75 o 
  -5  -4  10       98.05       91.21     10.71 o 
  -4  -4  10       50.67       43.29      5.79 o 
  -3  -4  10       32.11       33.65      3.75 o 
  -2  -4  10      148.00      133.85      8.01 o 
  -1  -4  10        0.60        1.55      1.76 o 
   0  -4  10      971.27      854.65     18.07 o 
   1  -4  10      121.42      111.16      6.64 o 
   2  -4  10       10.50       12.12      3.02 o 
   3  -4  10       14.91       20.37      4.97 o 
   4  -4  10        1.17        5.37      3.02 o 
   5  -4  10      100.41       89.60     11.06 o 
   6  -4  10       22.86       26.42      6.01 o 
   7  -4  10      176.11      180.82     19.76 o 
  -7  -3  10       30.21       42.70     12.64 o 
  -6  -3  10       31.87       36.97      5.83 o 
  -5  -3  10      107.68       99.31      9.16 o 
  -4  -3  10        0.64        2.32      1.87 o 
  -3  -3  10       23.75       25.70      3.72 o 
  -2  -3  10      166.06      155.38      7.35 o 
  -1  -3  10      108.08      104.32      6.29 o 
   0  -3  10       20.49       23.87      3.55 o 
   1  -3  10      802.40      749.18     24.00 o 
   2  -3  10       35.43       35.65      5.46 o 
   3  -3  10       23.69       25.36      4.75 o 
   4  -3  10       52.97       59.19      6.59 o 
   5  -3  10        5.80       10.73      3.77 o 
   6  -3  10        1.34        3.57      2.37 o 
   7  -3  10        0.23        5.99      4.85 o 
  -7  -2  10        4.50       10.82      4.81 o 
  -6  -2  10       20.73       28.89      6.03 o 
  -5  -2  10      184.31      153.32     10.49 o 
  -4  -2  10       38.32       38.99      4.11 o 
  -3  -2  10      460.90      396.44     11.92 o 
  -2  -2  10       59.11       51.98      4.43 o 
  -1  -2  10        0.00        1.21      1.60 o 
   0  -2  10        0.00        1.11      1.52 o 
   1  -2  10       46.68       48.49      4.46 o 
   2  -2  10        0.18        1.13      1.80 o 
   3  -2  10        6.45       14.17      3.18 o 
   4  -2  10      227.61      218.90     16.21 o 
   5  -2  10       28.56       22.86      3.70 o 
   6  -2  10       28.81       37.82      6.38 o 
   7  -2  10       36.20       37.08      6.00 o 
  -7  -1  10       71.91       76.37      8.86 o 
  -6  -1  10        1.20        1.48      2.53 o 
  -5  -1  10       67.79       64.38      5.12 o 
  -4  -1  10        4.36        5.58      1.97 o 
  -3  -1  10       66.10       62.21      4.83 o 
  -2  -1  10      103.24      105.22      6.11 o 
  -1  -1  10       13.87       16.82      3.19 o 
   0  -1  10      396.60      370.00     16.64 o 
   1  -1  10      673.46      606.94     21.09 o 
   2  -1  10     1136.26     1122.46     20.44 o 
   3  -1  10       83.83       82.28      5.77 o 
   4  -1  10      140.28      143.13      7.86 o 
   5  -1  10       24.01       24.92      5.40 o 
   6  -1  10       33.16       44.05      7.33 o 
  -7   0  10       45.39       52.13     10.25 o 
  -6   0  10       76.95       79.51      7.66 o 
  -5   0  10        6.12        6.81      2.82 o 
  -4   0  10        0.01        0.49      1.66 o 
  -3   0  10       61.24       61.99      4.89 o 
  -2   0  10       10.91       11.01      2.69 o 
  -1   0  10       33.29       32.86      3.43 o 
   0   0  10      126.75      123.51      6.30 o 
   1   0  10        1.37        0.74      1.71 o 
   2   0  10      421.61      402.26     12.17 o 
   3   0  10       24.45       27.97      3.24 o 
   4   0  10      266.05      252.96     10.46 o 
   5   0  10      158.27      149.08     10.27 o 
   6   0  10       33.32       40.32      5.99 o 
  -7   1  10       45.24       49.48      9.28 o 
  -6   1  10      107.74      115.83     10.97 o 
  -5   1  10       32.13       32.19      4.72 o 
  -4   1  10       10.85       15.29      4.50 o 
  -3   1  10        8.00        5.64      2.86 o 
  -2   1  10       50.00       46.34      5.54 o 
  -1   1  10       46.49       52.87     12.64 o 
   0   1  10       33.82       33.75      5.12 o 
   1   1  10      448.01      384.15     17.51 o 
   2   1  10      190.11      176.54      9.00 o 
   3   1  10       71.78       79.35      5.03 o 
   4   1  10      200.78      199.20      9.54 o 
   5   1  10       20.48       24.22      7.56 o 
   6   1  10       38.29       59.18     10.67 o 
  -7   2  10        2.71       14.26      3.94 o 
  -6   2  10       42.61       52.61      6.07 o 
  -5   2  10       50.32       57.40      7.05 o 
  -4   2  10      185.67      196.57     11.45 o 
  -3   2  10       13.33        7.42      3.16 o 
  -2   2  10        2.04        2.02      2.41 o 
  -1   2  10      126.34      122.98      8.92 o 
   0   2  10      150.79      128.40      9.18 o 
   1   2  10      594.97      571.76     14.65 o 
   2   2  10      321.69      328.88     11.89 o 
   3   2  10      214.71      212.09      9.96 o 
   4   2  10       23.77       34.15      5.72 o 
   5   2  10      103.55      104.21     13.82 o 
  -7   3  10       32.19       36.73      7.19 o 
  -6   3  10       14.38       25.66      4.26 o 
  -5   3  10        1.60        4.34      3.48 o 
  -4   3  10       31.58       34.42      5.03 o 
  -3   3  10       29.63       27.92      4.98 o 
  -2   3  10        0.01       -0.75      1.75 o 
  -1   3  10      121.71      116.01      9.30 o 
   0   3  10        1.49        2.97      2.16 o 
   1   3  10      165.75      163.96     11.33 o 
   2   3  10      291.22      299.03     11.77 o 
   3   3  10       11.42       19.88      5.02 o 
   4   3  10       57.17       65.84      7.94 o 
  -6   4  10       15.88       32.06      5.32 o 
  -5   4  10       75.89       74.18      8.44 o 
  -4   4  10        7.53       16.78      6.56 o 
  -3   4  10       25.49       25.22      5.37 o 
  -2   4  10      149.01      128.81      9.62 o 
  -1   4  10        9.91       16.04      3.56 o 
   0   4  10       59.19       67.52      5.49 o 
   1   4  10      132.62      129.59      7.60 o 
   2   4  10       11.48       12.07      4.11 o 
   3   4  10       68.77       74.33      8.06 o 
   4   4  10        2.31        2.11      4.80 o 
  -6   5  10       13.18       20.01      5.05 o 
  -5   5  10        3.44        4.93      3.36 o 
  -4   5  10       78.88       79.98      8.17 o 
  -3   5  10        3.38        6.38      5.01 o 
  -2   5  10       32.68       38.81      4.63 o 
  -1   5  10       69.52       73.16      7.57 o 
   0   5  10        0.00        0.72      1.74 o 
   1   5  10      148.74      147.23      8.64 o 
   2   5  10       27.74       28.80      6.42 o 
   3   5  10       11.86       22.68      8.72 o 
  -5   6  10       12.59       14.61      7.37 o 
  -4   6  10       11.59       12.62      4.29 o 
  -3   6  10       50.68       65.20      7.50 o 
  -2   6  10       82.43      102.04     12.45 o 
  -1   6  10       39.47       47.67      4.93 o 
   0   6  10       83.21       93.21      7.08 o 
   1   6  10        0.29        3.02      4.15 o 
   2   6  10        8.39       13.63      4.31 o 
  -3   7  10       12.20       12.83      8.76 o 
  -2   7  10       13.71       22.65      3.95 o 
  -1   7  10        3.75        7.41      2.86 o 
   0   7  10       13.92       29.24      5.94 o 
   0 -11  11       81.49       97.06     14.52 o 
   1 -11  11        0.41       -1.25      3.06 o 
   2 -11  11       58.91       61.36     14.49 o 
   3 -11  11       28.89       33.31      7.27 o 
  -2 -10  11       20.34       31.27      7.11 o 
  -1 -10  11       64.27       64.30      8.12 o 
   0 -10  11       67.89       75.22     12.52 o 
   1 -10  11       89.80       91.41      9.58 o 
   2 -10  11      111.01      118.61     10.94 o 
   3 -10  11       32.57       45.18      6.80 o 
   4 -10  11        1.87        6.08      3.93 o 
  -3  -9  11       60.22       55.38      7.50 o 
  -2  -9  11        1.96        7.32      3.63 o 
  -1  -9  11        2.12        1.99      8.42 o 
   0  -9  11      215.95      214.60     11.03 o 
   1  -9  11      103.58       81.13      8.54 o 
   2  -9  11       78.14       85.11      9.08 o 
   3  -9  11       66.38       65.35     23.05 o 
   4  -9  11       16.81       19.68      5.86 o 
   5  -9  11        4.10        5.77      3.71 o 
  -4  -8  11       48.98       51.61     11.08 o 
  -3  -8  11        0.15        2.98      7.84 o 
  -2  -8  11       19.51       26.11      5.83 o 
  -1  -8  11       46.28       50.98      5.27 o 
   0  -8  11       26.76       31.69      4.39 o 
   1  -8  11      396.45      376.19     18.32 o 
   2  -8  11        7.02        9.12      5.63 o 
   3  -8  11       18.86       16.15      4.87 o 
   4  -8  11       94.28       87.57      9.23 o 
   5  -8  11       12.32       21.32      5.74 o 
   6  -8  11        0.00        1.76      3.30 o 
  -5  -7  11        7.03        7.45      3.97 o 
  -4  -7  11        0.59        2.00      2.93 o 
  -3  -7  11        1.27        0.88      2.69 o 
  -2  -7  11       78.04       67.23      7.62 o 
  -1  -7  11       31.97       35.64      4.32 o 
   0  -7  11      268.03      246.50     10.94 o 
   1  -7  11       90.51       83.89      6.31 o 
   2  -7  11       10.62       13.45      4.52 o 
   3  -7  11       28.09       37.12      6.13 o 
   4  -7  11       10.51       13.04      4.45 o 
   5  -7  11       64.47       57.83      7.71 o 
   6  -7  11        1.81        2.79      3.22 o 
  -5  -6  11        5.02        9.38      4.06 o 
  -4  -6  11        0.71        4.17      3.09 o 
  -3  -6  11        1.18       -0.12      2.62 o 
  -2  -6  11       10.84        9.04      2.81 o 
  -1  -6  11       85.44       87.25      6.54 o 
   0  -6  11       49.60       49.02      4.87 o 
   1  -6  11      521.09      500.90     14.91 o 
   2  -6  11       11.55       14.76      4.42 o 
   3  -6  11       33.82       40.40      8.16 o 
   4  -6  11        0.30        1.96      3.13 o 
   5  -6  11       63.40       53.86      7.21 o 
   6  -6  11       21.22       32.28      7.28 o 
  -6  -5  11       27.08       38.58      6.17 o 
  -5  -5  11        2.57        0.28      3.78 o 
  -4  -5  11        3.62        3.15      2.67 o 
  -3  -5  11        2.70        4.98      2.97 o 
  -2  -5  11       37.30       35.96      4.33 o 
  -1  -5  11        1.15        3.15      2.09 o 
   0  -5  11      184.91      162.84      8.63 o 
   1  -5  11       99.89       83.81      6.02 o 
   2  -5  11       37.31       36.04      6.49 o 
   3  -5  11        7.08        8.33      3.54 o 
   4  -5  11       44.48       35.78      5.58 o 
   5  -5  11        8.50       10.77      4.30 o 
   6  -5  11       12.20       15.58      5.05 o 
  -6  -4  11        3.93        5.65      3.33 o 
  -5  -4  11       27.11       29.28      5.08 o 
  -4  -4  11        4.84        5.54      4.87 o 
  -3  -4  11      290.02      256.97     10.62 o 
  -2  -4  11       26.04       28.23      3.97 o 
  -1  -4  11        7.89        9.39      2.84 o 
   0  -4  11     2634.43     2361.94     31.89 o 
   1  -4  11       10.48       11.00      3.02 o 
   2  -4  11      430.53      404.47     18.86 o 
   3  -4  11      486.82      467.58     22.63 o 
   4  -4  11       23.29       18.10      4.91 o 
   5  -4  11       10.61        9.21      4.02 o 
   6  -4  11      114.29       81.21      8.80 o 
  -6  -3  11       11.73       17.06      4.46 o 
  -5  -3  11       57.47       63.82     11.27 o 
  -4  -3  11        0.16        2.82      1.79 o 
  -3  -3  11      126.31      113.71      6.84 o 
  -2  -3  11        7.09        7.19      2.51 o 
  -1  -3  11       15.88       18.56      3.81 o 
   0  -3  11        0.10        1.11      2.02 o 
   1  -3  11       32.62       37.49      4.42 o 
   2  -3  11      290.00      271.33     10.76 o 
   3  -3  11       19.09       16.44      4.51 o 
   4  -3  11      276.73      257.39     14.35 o 
   5  -3  11       85.29       58.24     17.62 o 
   6  -3  11        2.97        9.60      3.54 o 
  -6  -2  11        2.34        0.32      7.58 o 
  -5  -2  11       96.05       99.62      8.78 o 
  -4  -2  11      101.24      108.67      8.75 o 
  -3  -2  11      235.61      206.21      9.19 o 
  -2  -2  11      366.08      336.52     12.54 o 
  -1  -2  11       32.28       30.34      3.64 o 
   0  -2  11      294.32      253.42      9.82 o 
   1  -2  11     1247.80     1189.79     27.99 o 
   2  -2  11      262.68      256.64     12.74 o 
   3  -2  11        1.33        2.77      2.67 o 
   4  -2  11      352.48      301.16     38.28 o 
   5  -2  11       14.50       16.68      4.37 o 
   6  -2  11       63.37       59.22     10.71 o 
  -7  -1  11        0.03        2.64      7.37 o 
  -6  -1  11       43.37       52.55      6.48 o 
  -5  -1  11      129.12      134.42     10.21 o 
  -4  -1  11        1.66        3.00      2.00 o 
  -3  -1  11      118.05       98.19      6.36 o 
  -2  -1  11       16.17       14.78      3.22 o 
  -1  -1  11      143.61      121.22      6.77 o 
   0  -1  11      198.93      191.34     20.37 o 
   1  -1  11       18.64       27.80      3.81 o 
   2  -1  11       72.15       67.59      5.28 o 
   3  -1  11      148.06      140.72      7.83 o 
   4  -1  11       15.88       24.87      4.18 o 
   5  -1  11       16.37       15.81      5.98 o 
   6  -1  11        0.02        3.90      4.22 o 
  -7   0  11       21.91       47.35     10.39 o 
  -6   0  11       16.70       32.93      9.92 o 
  -5   0  11        0.44        3.46      2.48 o 
  -4   0  11       38.84       41.34      5.47 o 
  -3   0  11      180.88      184.99     21.47 o 
  -2   0  11       31.79       41.31      5.57 o 
  -1   0  11       44.54       49.79      5.07 o 
   0   0  11        2.09        2.82      1.98 o 
   1   0  11      311.25      274.80     17.81 o 
   2   0  11       60.36       55.55      4.82 o 
   3   0  11       91.04       91.38      6.45 o 
   4   0  11       86.17       75.15      7.09 o 
   5   0  11       21.29       23.23      7.10 o 
  -7   1  11        2.86       15.40      7.79 o 
  -6   1  11       52.10       62.18      6.66 o 
  -5   1  11       12.47       16.44      5.19 o 
  -4   1  11       38.35       39.06      5.51 o 
  -3   1  11       38.86       33.87      4.94 o 
  -2   1  11        0.12        0.65      2.03 o 
  -1   1  11        1.15        4.66      2.64 o 
   0   1  11      247.17      218.41     11.75 o 
   1   1  11        6.89        7.66      3.59 o 
   2   1  11        6.40       10.12      3.90 o 
   3   1  11      127.74      127.78      9.76 o 
  -6   2  11        1.24        3.54      3.64 o 
  -5   2  11        0.00        6.23      2.62 o 
  -4   2  11      189.99      178.19     11.45 o 
  -3   2  11      194.58      169.83     11.09 o 
  -2   2  11        0.92        2.74      3.92 o 
  -1   2  11       10.08       15.68      4.58 o 
   0   2  11      242.74      224.72     12.81 o 
   1   2  11      304.63      284.38     17.74 o 
   2   2  11      109.22       97.63      9.11 o 
   3   2  11       46.96       44.89      9.41 o 
   4   2  11       14.59       26.84      5.07 o 
  -6   3  11        0.36        6.91      3.90 o 
  -5   3  11        0.37        6.90      3.43 o 
  -4   3  11        0.03        3.19      2.62 o 
  -3   3  11      137.95      117.93      9.57 o 
  -2   3  11       45.13       40.04      5.64 o 
  -1   3  11       11.42       14.75      4.18 o 
   0   3  11       79.05       81.83      7.91 o 
   1   3  11       33.23       30.95      4.80 o 
   2   3  11       25.09       23.19      5.48 o 
   3   3  11        6.20       11.63      4.44 o 
   4   3  11       50.06       58.65      7.42 o 
  -6   4  11        2.36        9.24      9.09 o 
  -5   4  11        8.63        8.56      3.32 o 
  -4   4  11        1.73        2.54      2.81 o 
  -3   4  11       11.16       20.11      7.84 o 
  -2   4  11        0.82       -0.09      3.36 o 
  -1   4  11      104.51      107.84     11.32 o 
   0   4  11       22.03       25.63      5.08 o 
   1   4  11        1.23        7.89      3.07 o 
   2   4  11       87.10       99.78      9.09 o 
   3   4  11        2.76        5.78      6.35 o 
  -5   5  11        5.98       15.50      7.51 o 
  -4   5  11        3.15        8.49      5.38 o 
  -3   5  11       17.49       15.37      4.86 o 
  -2   5  11       10.75       12.52      4.21 o 
  -1   5  11       60.27       69.55      7.82 o 
   0   5  11       36.08       38.77      5.73 o 
   1   5  11       42.23       48.60     10.57 o 
   2   5  11       13.74       32.44      7.84 o 
  -4   6  11       50.34       62.58     10.32 o 
  -3   6  11        0.02        4.28      4.20 o 
  -2   6  11      108.46      134.25     18.48 o 
  -1   6  11        6.16       17.61      5.28 o 
   0   6  11        0.02        1.22      2.64 o 
  -1 -10  12       16.79       27.80      6.39 o 
   0 -10  12       29.76       33.62     10.62 o 
   1 -10  12        0.13        1.15      2.93 o 
   2 -10  12       52.70       56.62     10.88 o 
   3 -10  12        0.07        1.99      5.19 o 
  -2  -9  12        5.03        9.83      4.17 o 
  -1  -9  12      205.77      186.79     35.66 o 
   0  -9  12      189.94      181.35     10.25 o 
   1  -9  12        5.22        8.96      3.61 o 
   2  -9  12      126.69      146.11     12.07 o 
   3  -9  12       18.22       24.78     12.22 o 
   4  -9  12       24.61       27.97      8.93 o 
  -3  -8  12       12.71       15.02      5.13 o 
  -2  -8  12        5.66       10.39      4.13 o 
  -1  -8  12        9.56       10.54      3.18 o 
   0  -8  12       60.81       68.70      9.48 o 
   1  -8  12        8.08        4.14      3.19 o 
   2  -8  12        4.63        2.37      3.45 o 
   3  -8  12        1.20        3.79      3.01 o 
   4  -8  12       24.83       29.67      6.55 o 
   5  -8  12       61.87       61.89      8.69 o 
  -4  -7  12       73.42       68.61      8.36 o 
  -3  -7  12       79.44       64.04      7.69 o 
  -2  -7  12       29.77       28.79      6.45 o 
  -1  -7  12        3.68        4.59      3.07 o 
   0  -7  12     1019.05      939.48     22.79 o 
   1  -7  12        1.58        3.70      2.72 o 
   2  -7  12       97.74       87.64      8.66 o 
   3  -7  12        0.50        1.32      3.62 o 
   4  -7  12        1.12       -0.22      5.54 o 
   5  -7  12       84.08       90.80      9.99 o 
  -5  -6  12        2.50       -0.58      3.19 o 
  -4  -6  12        1.74        4.19      3.24 o 
  -3  -6  12       81.29       70.91      7.96 o 
  -2  -6  12       72.77       71.10      5.99 o 
  -1  -6  12       86.15       91.96      7.06 o 
   0  -6  12        0.23        2.34      2.17 o 
   1  -6  12       49.08       47.22      4.80 o 
   2  -6  12        0.41        2.33      2.87 o 
   3  -6  12       16.11       13.89      5.94 o 
   4  -6  12       75.15       69.45      9.18 o 
   5  -6  12       18.41       30.98      7.08 o 
   6  -6  12        1.37        3.87      3.21 o 
  -5  -5  12        0.05        3.72      3.97 o 
  -4  -5  12        4.00        4.05      3.12 o 
  -3  -5  12        4.61        4.92      2.54 o 
  -2  -5  12       90.99       88.14      6.62 o 
  -1  -5  12        2.67        5.63      2.74 o 
   0  -5  12       18.22       20.56      4.28 o 
   1  -5  12      346.03      357.29     13.29 o 
   2  -5  12      175.50      171.25     11.69 o 
   3  -5  12       43.32       43.30      6.33 o 
   4  -5  12        1.68        5.08      3.97 o 
   5  -5  12       18.32       20.65      5.84 o 
   6  -5  12        0.25        0.13      3.67 o 
  -6  -4  12        9.98       16.57      5.20 o 
  -5  -4  12        0.42        3.32      3.09 o 
  -4  -4  12        6.65        6.60      3.36 o 
  -3  -4  12      108.72       95.25      6.71 o 
  -2  -4  12        6.97        7.94      2.92 o 
  -1  -4  12      226.89      207.58      9.86 o 
   0  -4  12      285.42      277.98     10.15 o 
   1  -4  12        0.21        2.30      2.18 o 
   2  -4  12        8.67       11.96      3.19 o 
   3  -4  12      101.29       99.57     10.48 o 
   4  -4  12       55.61       39.45      5.97 o 
   5  -4  12        0.01        1.97      3.41 o 
   6  -4  12       45.87       53.79      7.42 o 
  -6  -3  12       52.50       61.38      7.51 o 
  -5  -3  12      165.79      158.10     11.84 o 
  -4  -3  12       51.00       53.91      5.00 o 
  -3  -3  12      183.84      173.53      8.81 o 
  -2  -3  12        1.33        4.36      2.25 o 
  -1  -3  12      113.06      106.90      7.05 o 
   0  -3  12       22.72       24.46      3.37 o 
   1  -3  12      313.22      290.07     11.33 o 
   2  -3  12        0.70        1.80      1.94 o 
   3  -3  12       10.70        7.82      3.64 o 
   4  -3  12       60.02       55.82      8.46 o 
   5  -3  12       18.93       17.78      4.85 o 
   6  -3  12       31.49       33.90      7.98 o 
  -6  -2  12        0.62       -2.99      4.85 o 
  -5  -2  12        0.01        4.05      2.88 o 
  -4  -2  12       16.90       18.02      3.59 o 
  -3  -2  12      261.52      218.04     13.87 o 
  -2  -2  12        3.72        3.52      2.08 o 
  -1  -2  12       47.99       41.73      4.29 o 
   0  -2  12      263.12      254.46     10.47 o 
   1  -2  12        0.27        1.50      2.04 o 
   2  -2  12      195.11      198.37      9.54 o 
   3  -2  12       21.37       21.76      5.15 o 
   4  -2  12        0.50       -0.74      2.81 o 
   5  -2  12        2.76        7.97      3.32 o 
  -6  -1  12       28.55       40.63      9.69 o 
  -5  -1  12       89.88      108.51      8.91 o 
  -4  -1  12       12.30       17.42      3.30 o 
  -3  -1  12       72.70       73.21      5.79 o 
  -2  -1  12       27.04       31.68      3.84 o 
  -1  -1  12        1.81        1.85      1.72 o 
   0  -1  12      237.99      220.79     15.65 o 
   1  -1  12      187.18      186.78      9.09 o 
   2  -1  12      213.22      199.90     12.98 o 
   3  -1  12        0.10        0.52      2.75 o 
   4  -1  12       26.82       21.49      4.32 o 
   5  -1  12        4.14       13.96      5.19 o 
  -6   0  12       15.10       31.34      5.13 o 
  -5   0  12        0.80       -0.81      2.41 o 
  -4   0  12      122.76      102.85     11.80 o 
  -3   0  12       45.41       32.35      4.90 o 
  -2   0  12       30.44       21.60      5.11 o 
  -1   0  12       79.50       73.06      7.11 o 
   0   0  12      191.79      169.23     10.98 o 
   1   0  12       99.44       92.69      8.14 o 
   2   0  12      163.36      147.15     10.29 o 
   3   0  12       28.87       37.42      6.41 o 
   4   0  12        4.21        2.97      2.92 o 
  -6   1  12        1.24       12.58      3.96 o 
  -5   1  12        3.60        9.35      3.45 o 
  -4   1  12       20.11       23.19      5.39 o 
  -3   1  12        1.12        2.25      2.14 o 
  -2   1  12      160.36      139.44     10.07 o 
  -1   1  12       68.39       64.03      7.04 o 
   0   1  12        0.11        0.84      2.36 o 
   1   1  12       12.53        9.89      3.71 o 
   2   1  12       76.86       80.87      8.15 o 
   3   1  12       29.93       35.38      5.33 o 
  -6   2  12       46.89       76.60      8.97 o 
  -5   2  12        0.05        3.10      2.81 o 
  -4   2  12       15.03       21.95      5.30 o 
  -3   2  12      202.11      174.15     28.47 o 
  -2   2  12       20.48       24.60      5.52 o 
  -1   2  12        1.74        0.92      2.17 o 
   0   2  12      128.07      117.75      9.68 o 
   1   2  12       95.87      102.44      9.00 o 
   2   2  12       18.24       25.51      5.60 o 
   3   2  12       31.99       48.46      9.65 o 
  -5   3  12        9.67       15.00      4.87 o 
  -4   3  12       21.26       33.72      7.40 o 
  -3   3  12       67.57       80.60      8.24 o 
  -2   3  12        0.07        3.36      2.88 o 
  -1   3  12        2.60        1.27      2.86 o 
   0   3  12       18.56       26.50      6.03 o 
   1   3  12        0.01       -0.37      4.48 o 
   2   3  12        5.47        7.32      3.20 o 
   3   3  12        5.60        6.86      5.66 o 
  -5   4  12        4.01       16.54      5.73 o 
  -4   4  12        2.41        3.26      2.86 o 
  -3   4  12       10.85       18.60      6.86 o 
  -2   4  12       24.29       46.88      6.51 o 
  -1   4  12      142.21      155.42     11.61 o 
   0   4  12        6.26        6.72      3.87 o 
   1   4  12        5.82        8.84      3.62 o 
   2   4  12       29.00       36.82      8.39 o 
  -4   5  12       50.30       63.33      7.70 o 
  -3   5  12        1.44        3.26      4.68 o 
  -2   5  12        2.56        3.84      3.74 o 
  -1   5  12        0.09        5.26      4.87 o 
   0   5  12        7.23        6.52      3.59 o 
   0 -10  13      179.75      186.99     20.96 o 
   1 -10  13        0.03       -0.48      2.68 o 
   2 -10  13        6.20       11.26      4.29 o 
  -2  -9  13       24.08       31.15      6.99 o 
  -1  -9  13       26.92       35.50      7.74 o 
   0  -9  13        3.06        7.18      3.98 o 
   1  -9  13        0.69        4.65      3.78 o 
   2  -9  13       14.46       18.64      5.14 o 
   3  -9  13       39.72       44.96      9.53 o 
   4  -9  13       39.13       46.00      6.93 o 
  -3  -8  13        0.93        0.87      6.72 o 
  -2  -8  13        9.91        9.25      4.28 o 
  -1  -8  13       45.98       64.75      6.05 o 
   0  -8  13       84.20       77.44      6.90 o 
   1  -8  13        7.10        8.65      3.40 o 
   2  -8  13       12.31       10.79      4.43 o 
   3  -8  13        1.18        0.82      2.94 o 
   4  -8  13       31.19       34.15      6.67 o 
  -3  -7  13       84.24       78.80     18.06 o 
  -2  -7  13        0.23        1.57      3.11 o 
  -1  -7  13       57.57       64.73      8.94 o 
   0  -7  13       35.16       40.80      5.18 o 
   1  -7  13        0.97        0.77      2.75 o 
   2  -7  13       91.94       94.98      9.16 o 
   3  -7  13       70.08       66.06      7.97 o 
   4  -7  13        2.26        3.14      3.79 o 
   5  -7  13       75.93       76.91      9.33 o 
  -4  -6  13       42.32       49.81      6.97 o 
  -3  -6  13       22.37       27.19      6.67 o 
  -2  -6  13       62.82       63.11      6.02 o 
  -1  -6  13      148.08      154.88      9.41 o 
   0  -6  13       23.23       27.00      4.90 o 
   1  -6  13       63.05       61.51      5.85 o 
   2  -6  13      231.49      204.33     14.10 o 
   3  -6  13        0.26        5.49      3.18 o 
   4  -6  13        0.25        0.48      3.29 o 
   5  -6  13       14.31       23.26      6.59 o 
  -5  -5  13        8.52       10.14      4.75 o 
  -4  -5  13       53.47       51.50      7.24 o 
  -3  -5  13       36.69       39.81      5.01 o 
  -2  -5  13       17.44       13.27      3.50 o 
  -1  -5  13      110.35      112.98      8.17 o 
   0  -5  13      420.84      432.58     13.22 o 
   1  -5  13       10.41       13.60      3.49 o 
   2  -5  13      200.52      200.54     17.79 o 
   3  -5  13       95.19       91.65      9.08 o 
   4  -5  13       31.00       37.20      6.75 o 
   5  -5  13        3.90       10.79      4.82 o 
  -5  -4  13       12.54       14.30      4.89 o 
  -4  -4  13        8.43        6.19      6.59 o 
  -3  -4  13      131.85      130.55      9.01 o 
  -2  -4  13      182.58      163.62      9.40 o 
  -1  -4  13      311.52      264.59     11.56 o 
   0  -4  13      399.43      401.14     14.02 o 
   1  -4  13        4.26        7.15      2.97 o 
   2  -4  13       15.24       19.28      4.79 o 
   3  -4  13        1.23        4.97      3.13 o 
   4  -4  13        3.96        6.17      3.67 o 
   5  -4  13       22.19       24.48      6.56 o 
  -5  -3  13       94.05       88.44      9.15 o 
  -4  -3  13       77.99       74.45      6.29 o 
  -3  -3  13        0.02        0.77      1.58 o 
  -2  -3  13      129.94      124.32      8.28 o 
  -1  -3  13       22.35       26.83      4.04 o 
   0  -3  13      201.62      192.17      9.74 o 
   1  -3  13       27.06       29.99      4.19 o 
   2  -3  13       47.08       47.85      4.90 o 
   3  -3  13        0.08        3.82      2.90 o 
   4  -3  13        4.15        7.17      5.66 o 
   5  -3  13       89.59      108.43      9.88 o 
  -5  -2  13       18.24       24.52      5.92 o 
  -4  -2  13       32.47       36.88      4.67 o 
  -3  -2  13        0.67        1.45      1.85 o 
  -2  -2  13       86.21       80.93      6.43 o 
  -1  -2  13       24.72       26.35      3.31 o 
   0  -2  13       32.09       36.01      4.20 o 
   1  -2  13       12.51        9.96      2.93 o 
   2  -2  13       31.69       35.01      4.39 o 
   3  -2  13        4.31        7.60      3.24 o 
   4  -2  13        0.75        2.64      4.17 o 
   5  -2  13       15.10       19.55      4.98 o 
  -5  -1  13       76.89       82.96      7.97 o 
  -4  -1  13       28.03       31.87      6.49 o 
  -3  -1  13       55.62       36.01      5.62 o 
  -2  -1  13       28.00       34.84      5.37 o 
  -1  -1  13      157.04      152.31     10.91 o 
   0  -1  13        4.18        6.70      3.45 o 
   1  -1  13      132.77      137.29     10.90 o 
   2  -1  13       81.49       83.13      6.33 o 
   3  -1  13       27.72       37.36      6.77 o 
   4  -1  13        2.07        5.46      3.21 o 
  -5   0  13        3.73        9.32      3.64 o 
  -4   0  13        9.30       15.38      4.42 o 
  -3   0  13        8.83       16.67      4.60 o 
  -2   0  13       11.42        9.87      4.04 o 
  -1   0  13        3.66        4.92      3.29 o 
   0   0  13       23.05       25.10      5.81 o 
   1   0  13        6.61       13.65      4.48 o 
   2   0  13        3.25        5.42      3.24 o 
   3   0  13       38.88       39.96      6.16 o 
  -5   1  13        0.41        4.22      2.94 o 
  -4   1  13        0.81        5.32      2.79 o 
  -3   1  13       15.28       25.15      4.92 o 
  -2   1  13        1.39        2.92      2.64 o 
  -1   1  13      153.67      132.70     10.47 o 
   0   1  13        9.73       11.60      4.23 o 
   1   1  13        9.64        8.92      3.85 o 
   2   1  13       19.86       26.97      5.87 o 
   3   1  13        0.94        7.16      5.15 o 
  -5   2  13      127.20      181.09     12.74 o 
  -4   2  13        1.43        6.80      6.52 o 
  -3   2  13        2.59       12.86      5.15 o 
  -2   2  13        8.07        9.25      3.91 o 
  -1   2  13       98.38       91.05      9.76 o 
   0   2  13       39.41       39.13      5.76 o 
   1   2  13        0.57        3.62      3.25 o 
   2   2  13        0.13       -1.28      4.24 o 
   3   2  13       25.03       36.17      8.21 o 
  -4   3  13       19.81       38.20      6.08 o 
  -3   3  13       72.97       91.71      9.22 o 
  -2   3  13        8.21       13.56      4.78 o 
  -1   3  13       30.05       33.67      5.66 o 
   0   3  13        0.37        3.51      2.90 o 
   1   3  13       54.42       64.59      7.67 o 
   2   3  13        2.40        0.59      2.88 o 
  -3   4  13        1.08        3.58      3.43 o 
  -2   4  13       18.23       23.63      5.96 o 
  -1   4  13       55.81       63.46      7.72 o 
   0   4  13        1.05        5.68      3.28 o 
   0  -9  14       31.69       43.25      7.49 o 
   1  -9  14        6.35       10.43      4.03 o 
   2  -9  14      220.59      213.26     15.02 o 
  -2  -8  14       46.11       49.47     11.71 o 
  -1  -8  14        3.40       10.96      3.49 o 
   0  -8  14       26.68       31.98      6.17 o 
   1  -8  14        0.01        1.59      3.21 o 
   2  -8  14       18.74       25.26      6.22 o 
   3  -8  14       35.23       49.38      7.00 o 
  -3  -7  14        2.05        1.86      3.61 o 
  -2  -7  14       11.94        9.82      4.84 o 
  -1  -7  14      103.39       97.53      9.30 o 
   0  -7  14      130.82      135.42      8.17 o 
   1  -7  14        1.44        9.49      4.11 o 
   2  -7  14       52.21       53.65      7.07 o 
   3  -7  14        5.34        6.78      3.85 o 
   4  -7  14        6.73        7.57      4.18 o 
  -3  -6  14        0.63        0.17      3.03 o 
  -2  -6  14       26.44       30.56      4.81 o 
  -1  -6  14        3.08        8.14      3.08 o 
   0  -6  14      117.47      110.58      7.75 o 
   1  -6  14       12.83       18.15      5.08 o 
   2  -6  14       88.82      107.59     12.45 o 
   3  -6  14        0.14        2.04      3.01 o 
   4  -6  14        0.99        1.57      3.41 o 
  -4  -5  14       17.81       27.54      6.71 o 
  -3  -5  14        5.91       13.16      3.64 o 
  -2  -5  14       36.38       34.53      5.10 o 
  -1  -5  14       39.63       40.95      4.88 o 
   0  -5  14       91.80      103.18      7.67 o 
   1  -5  14        3.00        6.18      3.12 o 
   2  -5  14       60.13       58.19      7.39 o 
   3  -5  14        4.49        3.79      3.35 o 
   4  -5  14       12.36       25.28      6.98 o 
  -4  -4  14        6.59       11.90      4.82 o 
  -3  -4  14       98.87       87.35      7.07 o 
  -2  -4  14       87.46       94.02      7.33 o 
  -1  -4  14       14.49       17.45      4.13 o 
   0  -4  14        8.37       12.62      3.25 o 
   1  -4  14       48.22       49.62      5.12 o 
   2  -4  14        2.07        5.88      3.22 o 
   3  -4  14        8.59        9.11      6.89 o 
   4  -4  14        7.17       16.10      5.10 o 
  -5  -3  14       24.73       25.53      6.65 o 
  -4  -3  14       15.36       19.73      4.12 o 
  -3  -3  14        0.01        2.34      2.44 o 
  -2  -3  14        4.52       13.62      3.68 o 
  -1  -3  14        5.54       11.22      3.30 o 
   0  -3  14       44.83       50.08      5.24 o 
   1  -3  14       21.97       33.89      4.72 o 
   2  -3  14        8.14       17.01      4.69 o 
   3  -3  14       25.82       26.65      5.69 o 
   4  -3  14       29.83       46.17      7.61 o 
  -5  -2  14       12.52       17.39      8.67 o 
  -4  -2  14        0.01        8.64      3.45 o 
  -3  -2  14       16.60       17.49      4.76 o 
  -2  -2  14        5.71        6.25      3.19 o 
  -1  -2  14        0.44        2.16      2.21 o 
   0  -2  14       23.57       28.74      3.96 o 
   1  -2  14        5.69        8.68      2.66 o 
   2  -2  14       33.42       39.10      4.85 o 
   3  -2  14        8.34       11.34      6.14 o 
   4  -2  14       45.72       49.46      6.54 o 
  -5  -1  14       20.14       45.57      5.99 o 
  -4  -1  14       12.21       12.46      4.03 o 
  -3  -1  14        1.56        2.21      2.50 o 
  -2  -1  14       63.80       58.30      7.11 o 
  -1  -1  14       18.06       22.64      5.65 o 
   0  -1  14        1.34        5.29      3.34 o 
   1  -1  14        3.70        9.95      4.05 o 
   2  -1  14      147.87      133.64     23.93 o 
   3  -1  14       13.94       24.30      8.30 o 
   4  -1  14        0.23       -2.97      3.29 o 
  -5   0  14        1.07        8.96      5.84 o 
  -4   0  14        8.76       18.03      4.95 o 
  -3   0  14        8.82       17.19      4.90 o 
  -2   0  14       13.40       21.37      5.41 o 
  -1   0  14       37.89       42.91      6.13 o 
   0   0  14        1.55        1.42      2.85 o 
   1   0  14        0.42        4.21      3.09 o 
   2   0  14        0.04        2.11      3.37 o 
   3   0  14      171.72      185.60     18.27 o 
  -4   1  14       13.88       22.55      5.56 o 
  -3   1  14       20.73       35.02      5.81 o 
  -2   1  14        1.89        0.84      7.14 o 
  -1   1  14      109.78      119.05     10.38 o 
   0   1  14        0.72        1.85      2.86 o 
   1   1  14       14.40        9.17      3.84 o 
   2   1  14        9.52       11.61      4.29 o 
  -4   2  14       15.19       28.71      6.34 o 
  -3   2  14        5.34        5.38      3.09 o 
  -2   2  14        9.24       10.92      4.10 o 
  -1   2  14        3.74        4.70      3.60 o 
   0   2  14        1.35        8.69      3.93 o 
   1   2  14       11.75       14.03      5.14 o 
   2   2  14        0.30       -1.75      2.24 o 
  -3   3  14       13.69       23.16      5.82 o 
  -2   3  14        3.04        7.58      4.94 o 
  -1   3  14        0.12        4.20      3.43 o 
   0   3  14        0.87        5.41      4.66 o 
   0  -8  15        0.13        7.77      3.91 o 
   1  -8  15       10.00       13.99      4.95 o 
   2  -8  15        5.42       10.45      4.09 o 
  -2  -7  15        5.60        7.49      4.30 o 
  -1  -7  15        5.30        5.28      2.94 o 
   0  -7  15        2.83        8.48      3.27 o 
   1  -7  15        0.27        7.00      3.62 o 
   2  -7  15       10.92       24.50      5.21 o 
   3  -7  15        4.45       10.44      3.94 o 
  -2  -6  15        2.79       10.59      3.62 o 
  -1  -6  15       37.62       41.64      5.54 o 
   0  -6  15        0.14        6.21      2.83 o 
   1  -6  15       17.86       16.93      5.02 o 
   2  -6  15       16.11       30.00      6.91 o 
   3  -6  15        1.24        7.38      4.18 o 
  -3  -5  15       31.60       33.02      5.09 o 
  -2  -5  15       28.06       38.10      5.14 o 
  -1  -5  15       15.09       21.14      4.52 o 
   0  -5  15        2.97        6.41      2.87 o 
   1  -5  15       18.23       30.88      5.70 o 
   2  -5  15       12.78       15.38      6.03 o 
   3  -5  15        7.43        8.44      4.29 o 
  -3  -4  15        0.16        7.27      3.28 o 
  -2  -4  15       16.00       18.57      4.43 o 
  -1  -4  15      159.82      167.49      8.59 o 
   0  -4  15        3.81       10.42      3.26 o 
   1  -4  15       36.43       44.53      4.94 o 
   2  -4  15       13.40       12.97      4.25 o 
   3  -4  15       53.99       69.84      8.42 o 
  -4  -3  15        5.58       12.76      4.51 o 
  -3  -3  15       28.30       43.67      6.20 o 
  -2  -3  15        1.51        3.96      2.64 o 
  -1  -3  15        0.24        4.08      2.44 o 
   0  -3  15       59.82       71.78      6.33 o 
   1  -3  15        4.02        8.95      3.00 o 
   2  -3  15        0.98        4.69      3.50 o 
   3  -3  15      127.11      149.49     24.90 o 
  -4  -2  15        6.34       10.85      3.90 o 
  -3  -2  15        6.07       10.42      4.42 o 
  -2  -2  15        0.14        3.25      3.08 o 
  -1  -2  15        5.13        3.96      3.31 o 
   0  -2  15       11.54       14.78      4.60 o 
   1  -2  15        1.72        0.23      4.59 o 
   2  -2  15        4.70        5.52      4.73 o 
   3  -2  15        1.75        1.81      4.41 o 
  -4  -1  15        8.72       17.22      4.96 o 
  -3  -1  15       28.54       29.71      6.83 o 
  -2  -1  15        1.67        6.39      3.57 o 
  -1  -1  15        1.51        3.25      2.90 o 
   0  -1  15        7.45       12.16      4.45 o 
   1  -1  15       14.95       22.68      5.95 o 
   2  -1  15       39.91       51.68      7.02 o 
  -3   0  15        0.05        6.54      3.23 o 
  -2   0  15       13.28       16.48      4.93 o 
  -1   0  15       22.43       26.91      6.24 o 
   0   0  15       10.36       11.37      4.19 o 
   1   0  15       32.29       47.00      6.92 o 
   2   0  15       62.75       84.10     14.56 o 
  -3   1  15       30.40       40.37      6.28 o 
  -2   1  15       11.10       11.79      5.15 o 
  -1   1  15        0.33        3.02      3.17 o 
   0   1  15       10.65       14.05      4.85 o 
   1   1  15        0.08        2.86      3.51 o 
  -1   2  15       35.58       51.63      7.35 o 
  -1  -6  16        9.46       18.89      4.30 o 
   0  -6  16        0.03        7.00      3.07 o 
   1  -6  16        0.03        1.32      4.64 o 
  -2  -5  16        5.03        9.52      3.45 o 
  -1  -5  16       62.55       84.77      8.81 o 
   0  -5  16        0.03        9.13      3.28 o 
   1  -5  16       15.53       28.66      5.44 o 
   2  -5  16       27.90       44.96     11.94 o 
  -2  -4  16       14.49       22.31      4.37 o 
  -1  -4  16        0.00        6.28      3.07 o 
   0  -4  16       28.11       42.08      5.40 o 
   1  -4  16       19.49       30.47      5.43 o 
   2  -4  16       17.60       44.13      7.15 o 
  -2  -3  16        2.43        5.14      3.07 o 
  -1  -3  16        2.22        5.21      3.73 o 
   0  -3  16       89.50      112.34     10.39 o 
   1  -3  16        0.90        1.81      3.26 o 
   2  -3  16       63.06       78.24     13.68 o 
  -2  -2  16       11.06       25.30      5.73 o 
  -1  -2  16        0.44        5.56      5.89 o 
   0  -2  16      114.14      127.42     11.51 o 
   1  -2  16       20.98       31.66      6.17 o 
  -2  -1  16        4.17       13.36      4.56 o 
  -1  -1  16       17.84       28.48      6.49 o 
   0  -1  16       13.33       21.37      6.02 o 
   1  -1  16       95.80      129.56     11.40 o 
                                                 
